# Supplementary material for: Humanization of CD47 enables development of functional human neutrophils via postirradiation remodeling of the bone marrow
Source: Proc Natl Acad Sci U S A. 2025 Sep 16;122(38):e2426546122. doi: 10.1073/pnas.2426546122 (PMC12478129; doi:10.1073/pnas.2426546122)
Supplement: Supplementary file 2 — Dataset S01 (CSV) [file pnas.2426546122.sd01.csv]

p_val	avg_log2FC	pct.1	pct.2	p_val_adj	cluster	gene
0	3.903387174289589	0.927	0.122	0	0	MKI67
0	3.0941216702343537	0.966	0.191	0	0	STMN1
0	4.546263512193255	0.831	0.096	0	0	TOP2A
0	3.565054201958474	0.831	0.101	0	0	NCAPG2
0	3.3466700364869357	0.839	0.109	0	0	PCLAF
0	4.853122278784133	0.785	0.067	0	0	NUSAP1
0	3.306673302787364	0.818	0.102	0	0	SMC2
0	4.166984534303349	0.787	0.077	0	0	KNL1
0	4.264495653906291	0.766	0.063	0	0	KIF11
0	2.990767621154575	0.831	0.128	0	0	BRCA2
0	3.3883165276900638	0.795	0.101	0	0	FANCI
0	3.164378816585038	0.79	0.097	0	0	CENPK
0	3.553845311054511	0.793	0.111	0	0	KIF20B
0	3.538491944868019	0.763	0.085	0	0	CLSPN
0	2.876319516893663	0.913	0.235	0	0	SMC4
0	3.9671661276163754	0.753	0.079	0	0	TPX2
0	5.060154000898796	0.703	0.029	0	0	CEP55
0	4.122925934402852	0.738	0.069	0	0	ANLN
0	3.1162474749745077	0.845	0.178	0	0	ATAD2
0	3.3824479711266373	0.794	0.128	0	0	CENPF
0	3.5537310196077483	0.726	0.066	0	0	POLQ
0	3.869663949826717	0.718	0.061	0	0	BIRC5
0	2.6794976178746515	0.822	0.166	0	0	EZH2
0	2.670160571281257	0.84	0.188	0	0	NSD2
0	3.0994036287215687	0.773	0.125	0	0	RRM1
0	4.186778320680711	0.714	0.066	0	0	ASPM
0	2.6780526312930544	0.774	0.131	0	0	ATAD5
0	3.1661381305258627	0.764	0.123	0	0	CENPP
0	3.3702487842420585	0.722	0.084	0	0	TYMS
0	4.715895880300934	0.673	0.036	0	0	NCAPG
0	4.302459593661305	0.688	0.051	0	0	DIAPH3
0	2.687384440348792	0.781	0.148	0	0	SKA2
0	3.3748522031000987	0.731	0.099	0	0	SGO2
0	4.101070950250765	0.664	0.042	0	0	CCNA2
0	2.430657842160133	0.882	0.26	0	0	DUT
0	3.6227430268399865	0.677	0.057	0	0	SHCBP1
0	2.1055249993706315	0.842	0.225	0	0	DNMT1
0	1.8475180718923294	0.854	0.238	0	0	LSM5
0	1.989153673538076	0.842	0.229	0	0	IDH2
0	3.715856355439546	0.656	0.047	0	0	RRM2
0	2.194466652487882	0.805	0.196	0	0	NUDT1
0	2.713754677822888	0.968	0.359	0	0	TMPO
0	4.510248183189138	0.641	0.032	0	0	GTSE1
0	3.0011406543551837	0.763	0.155	0	0	CKAP5
0	3.5206534565271825	0.665	0.058	0	0	CIP2A
0	2.190685461817603	0.802	0.198	0	0	CDK5RAP2
0	4.782637504506994	0.636	0.032	0	0	CDK1
0	1.6960731838395517	0.865	0.268	0	0	SNRPD1
0	3.0869937868464463	0.743	0.146	0	0	PCNA
0	3.817687568572296	0.681	0.086	0	0	CENPE
0	4.182280527331747	0.639	0.044	0	0	CIT
0	2.500863007374349	0.775	0.181	0	0	MS4A4E
0	1.7269329968068754	0.929	0.335	0	0	RAN
0	3.8629133818070107	0.637	0.043	0	0	RAD51AP1
0	2.0038367579715914	0.799	0.207	0	0	RANBP1
0	2.95823764410046	0.953	0.361	0	0	TUBB
0	1.7710564214111826	0.952	0.361	0	0	RNASE2
0	2.7616067617165596	0.714	0.125	0	0	DBF4
0	1.857667566199782	0.774	0.186	0	0	CBX5
0	2.765603115852613	0.682	0.095	0	0	UHRF1
0	2.973218536091783	0.674	0.088	0	0	NCAPD3
0	2.439638804024193	0.748	0.164	0	0	RBL1
0	2.1080503294196857	0.785	0.203	0	0	RPA3
0	2.5753272983153828	0.712	0.13	0	0	CEP128
0	2.6957287592186914	0.684	0.104	0	0	RFC3
0	2.168111684934301	0.848	0.268	0	0	FAM111A
0	2.8916423635554755	0.686	0.107	0	0	HMGB3
0	4.557137418703331	0.609	0.03	0	0	KIF4A
0	2.3142661336923633	0.731	0.153	0	0	BRCA1
0	2.7317520253181997	0.674	0.097	0	0	GEN1
0	2.9374553783528663	0.672	0.095	0	0	CENPW
0	2.7578674909118193	0.682	0.106	0	0	KIF22
0	2.171781165924883	0.858	0.283	0	0	NASP
0	2.236235768729999	0.983	0.408	0	0	NUCKS1
0	2.171077577528177	0.741	0.168	0	0	ASRGL1
0	1.9378484100239037	0.791	0.219	0	0	NUP210
0	2.803591752335697	0.684	0.113	0	0	HELLS
0	1.8471353180540984	0.781	0.211	0	0	PSMD14
0	3.589627859397289	0.668	0.098	0	0	PTTG1
0	4.438613644452188	0.605	0.036	0	0	KIF15
0	3.482431428082766	0.632	0.063	0	0	PARPBP
0	1.8310040739185793	0.804	0.237	0	0	BARD1
0	2.1158923796444875	0.749	0.182	0	0	MDFIC
0	3.0469333073540428	0.666	0.101	0	0	LINC01572
0	1.6551226070750138	0.866	0.302	0	0	MZT2A
0	2.7671807136967583	0.671	0.107	0	0	GMNN
0	3.7902558801860846	0.623	0.059	0	0	ARHGAP11A
0	3.8106705632579247	0.618	0.054	0	0	KIF14
0	4.284658997982563	0.603	0.039	0	0	DLGAP5
0	2.087276575163055	0.724	0.161	0	0	ITGB3BP
0	5.011361993978539	0.587	0.025	0	0	MELK
0	2.9859460429868228	0.623	0.063	0	0	C21orf58
0	3.6413820102766095	0.614	0.055	0	0	BUB1B
0	1.883791236687292	0.784	0.226	0	0	SIVA1
0	2.38823712527001	0.695	0.137	0	0	PHF19
0	3.165878691008838	0.613	0.056	0	0	ASF1B
0	4.0164045499883825	0.598	0.042	0	0	STIL
0	4.214245529541807	0.596	0.041	0	0	CDKN3
0	1.898740358262495	0.92	0.366	0	0	HNRNPAB
0	2.867452592198141	0.64	0.086	0	0	GGH
0	3.455323546314305	0.658	0.104	0	0	KPNA2
0	2.199651424245102	0.678	0.125	0	0	MCM7
0	4.136822148740972	0.597	0.044	0	0	DEPDC1B
0	2.1428414764708545	0.668	0.116	0	0	KNTC1
0	4.188762178379522	0.581	0.03	0	0	NCAPH
0	3.200981303715598	0.636	0.086	0	0	ECT2
0	2.1898306362942055	0.757	0.207	0	0	PRIM2
0	1.824420483242326	0.905	0.355	0	0	SMC1A
0	3.5466368741305474	0.604	0.054	0	0	TK1
0	2.4081143153689823	0.643	0.094	0	0	CEP78
0	3.2691861181807074	0.648	0.099	0	0	PRR11
0	2.7130564366152905	0.696	0.147	0	0	CKAP2
0	2.0804926353014825	0.733	0.185	0	0	GMPS
0	2.0159924038035806	0.709	0.161	0	0	MPHOSPH9
0	2.824532204293696	0.628	0.082	0	0	DTYMK
0	2.790991925390488	0.644	0.098	0	0	MCM4
0	2.1166159855493456	0.707	0.161	0	0	SCMH1
0	1.8332767953232023	0.732	0.187	0	0	RBBP7
0	4.442938131880506	0.581	0.037	0	0	HMMR
0	2.0321498452911038	0.713	0.169	0	0	CSE1L
0	2.4732388634231293	0.648	0.105	0	0	DNAJC9
0	2.9626931983392244	0.63	0.088	0	0	BRIP1
0	2.7056804463102457	0.616	0.074	0	0	MCM8
0	4.0137474257522445	0.578	0.037	0	0	NUF2
0	2.5864110414571595	0.645	0.105	0	0	AFF3
0	1.7609443246764163	0.909	0.37	0	0	HNRNPR
0	1.7959656261845394	0.855	0.316	0	0	USP1
0	1.985605998443816	0.788	0.25	0	0	CCDC18
0	4.656614373011865	0.566	0.028	0	0	NDC80
0	5.24834806735163	0.555	0.018	0	0	SPC25
0	2.0927492515948622	0.691	0.155	0	0	CEP152
0	3.589344669252707	0.575	0.04	0	0	MYBL2
0	3.459595992743878	0.594	0.06	0	0	CKS1B
0	1.892950094869855	0.802	0.268	0	0	DHFR
0	3.280956354410053	0.616	0.083	0	0	RACGAP1
0	1.6006813482161375	0.904	0.372	0	0	PRKDC
0	3.9883133090606777	0.57	0.041	0	0	BUB1
0	2.0416464912877674	0.698	0.171	0	0	BLM
0	4.660897534943879	0.547	0.022	0	0	KIF2C
0	2.381277238234648	0.648	0.123	0	0	TTF2
0	3.1088381208088705	0.592	0.069	0	0	WDR76
0	3.5247584525834013	0.574	0.052	0	0	FBXO5
0	2.792168950846965	0.59	0.069	0	0	CENPU
0	1.6752443068304461	0.975	0.456	0	0	MZT2B
0	3.175210221813075	0.583	0.065	0	0	DTL
0	3.722449843929933	0.552	0.034	0	0	CENPM
0	1.9624712401731028	0.697	0.18	0	0	RFWD3
0	2.7638125516728866	0.627	0.111	0	0	POLA1
0	2.040954025379633	0.952	0.437	0	0	ANP32E
0	3.260707816822166	0.568	0.053	0	0	MAD2L1
0	2.0784707478167954	0.642	0.129	0	0	SPATA5
0	1.825459929747923	0.952	0.44	0	0	LMNB1
0	2.46196463173815	0.63	0.119	0	0	SNRNP25
0	4.197353126427489	0.541	0.031	0	0	CDCA8
0	5.326211307215915	0.523	0.018	0	0	KIF18B
0	2.886650333319959	0.567	0.064	0	0	CHEK1
0	3.4432015750519867	0.541	0.04	0	0	SGO1
0	2.64385116905111	0.566	0.068	0	0	FANCD2
0	3.822431170687932	0.53	0.033	0	0	FOXM1
0	3.5237896204668537	0.537	0.041	0	0	ZWINT
0	2.3921751713873127	0.626	0.132	0	0	MCM5
0	2.8080190499040336	0.571	0.077	0	0	NEIL3
0	2.6011231673526356	0.591	0.098	0	0	MCM6
0	2.266312867345166	0.617	0.125	0	0	CENPX
0	2.7283926941533565	0.562	0.071	0	0	NDC1
0	2.3765841652475137	0.588	0.102	0	0	RTTN
0	4.802281551456765	0.501	0.017	0	0	CKAP2L
0	1.778653535358711	0.603	0.12	0	0	GSTCD
0	2.4594907091381364	0.574	0.091	0	0	FANCB
0	2.9871654972277124	0.539	0.057	0	0	FEN1
0	2.7946455939320227	0.548	0.066	0	0	LIG1
0	3.6737696007306844	0.54	0.059	0	0	AURKA
0	4.350127032666452	0.506	0.029	0	0	MND1
0	2.516116949725056	0.982	0.506	0	0	TUBA1B
0	3.159032541760554	0.528	0.053	0	0	ZNF367
0	2.5598343398166086	0.557	0.082	0	0	WDHD1
0	2.5707294774012164	0.586	0.111	0	0	MCM3
0	3.907756059492516	0.508	0.039	0	0	KIF18A
0	3.310968312316807	0.513	0.045	0	0	CCNB2
0	1.9207709888423286	0.574	0.107	0	0	CDC7
0	3.2258230406419957	0.518	0.052	0	0	SPDL1
0	3.201581986564654	0.55	0.085	0	0	CCDC26
0	2.1251585683408	0.572	0.11	0	0	E2F2
0	2.7261774201303215	0.553	0.092	0	0	CKS2
0	3.0735147945807957	0.508	0.048	0	0	INCENP
0	3.1988739233833954	0.502	0.042	0	0	GINS1
0	3.066298436697158	0.509	0.05	0	0	LIN9
0	4.376099422458645	0.48	0.021	0	0	KIFC1
0	3.490429860612907	0.488	0.031	0	0	KIF23
0	3.232418291652055	0.538	0.082	0	0	APOLD1
0	4.529870111711538	0.474	0.022	0	0	CCNF
0	3.0714900108674206	0.499	0.048	0	0	TIMELESS
0	2.3161483309282827	0.541	0.091	0	0	FANCA
0	2.345452704174833	0.525	0.075	0	0	ZGRF1
0	4.266749100044502	0.479	0.029	0	0	PLK1
0	4.273198680181339	0.47	0.021	0	0	HJURP
0	3.7264980289341514	0.475	0.026	0	0	PLK4
0	4.686244241209246	0.467	0.02	0	0	CDCA2
0	4.2846431533842715	0.472	0.025	0	0	TTK
0	3.6481180477055406	0.481	0.036	0	0	AURKB
0	2.5558380280826896	0.509	0.065	0	0	MTBP
0	2.1289494899985475	0.544	0.101	0	0	CMSS1
0	2.729902211368646	0.501	0.058	0	0	HIRIP3
0	2.3618802321050487	0.494	0.055	0	0	WEE1
0	2.8534663485625185	0.499	0.06	0	0	DNA2
0	2.606842351133202	0.497	0.061	0	0	CDT1
0	2.55408247402314	0.493	0.06	0	0	TMEM106C
0	4.469183650000324	0.446	0.015	0	0	E2F8
0	4.262796526224316	0.458	0.029	0	0	UBE2C
0	3.8435318606582545	0.454	0.027	0	0	CDCA5
0	2.466953941039116	0.491	0.067	0	0	PRIM1
0	2.5384600083492086	0.491	0.068	0	0	ZWILCH
0	1.4764032007844128	0.992	0.57	0	0	ANP32B
0	3.866397403674325	0.458	0.038	0	0	CCNB1
0	3.1137415180234385	0.462	0.043	0	0	CENPN
0	3.484475376123517	0.451	0.034	0	0	SKA3
0	2.709989099081941	0.467	0.051	0	0	CHEK2
0	3.724280330214882	0.446	0.031	0	0	PRC1
0	2.776208681941079	0.469	0.058	0	0	CENPH
0	3.366096345769954	0.444	0.034	0	0	MCM10
0	2.607607837220967	0.464	0.055	0	0	NET1
0	3.3938825826017016	0.431	0.022	0	0	ESCO2
0	1.935266563535408	0.991	0.584	0	0	DEK
0	4.5185499207147695	0.424	0.019	0	0	CENPI
0	2.272882931463537	0.47	0.065	0	0	CENPJ
0	1.4017604280469407	0.99	0.589	0	0	PPIA
0	3.716889649155826	0.425	0.027	0	0	TCF19
0	4.20614616093784	0.417	0.021	0	0	DEPDC1
0	3.7220604667541304	0.412	0.025	0	0	SPAG5
0	2.510605704158381	0.453	0.067	0	0	POLE2
0	3.1066636760996067	0.43	0.045	0	0	GINS2
0	2.703794013106809	0.442	0.057	0	0	LMNB2
0	3.34767752016119	0.431	0.047	0	0	CENPA
0	4.138484132274418	0.398	0.015	0	0	CDC25C
0	3.2740780087797487	0.422	0.039	0	0	CCNE2
0	2.4877225688807476	0.434	0.052	0	0	ORC6
0	3.121444455915449	0.416	0.035	0	0	CENPL
0	4.318999629854052	0.401	0.02	0	0	TICRR
0	3.727774180844281	0.405	0.026	0	0	RPL39L
0	3.0350813667485514	0.436	0.058	0	0	FANCC
0	3.767643467059175	0.393	0.02	0	0	SPC24
0	2.7577952987829004	0.413	0.043	0	0	HAUS8
0	3.8675738293777444	0.399	0.03	0	0	CDC20
0	3.387639279526155	0.403	0.034	0	0	OIP5
0	3.8313531463477926	0.389	0.026	0	0	SAPCD2
0	4.209089041307182	0.376	0.015	0	0	ESPL1
0	4.048970113225421	0.378	0.02	0	0	IL31RA
0	3.180658138517578	0.393	0.037	0	0	CENPO
0	2.7236596279927636	0.398	0.043	0	0	ORC1
0	3.439658898989081	0.376	0.027	0	0	TROAP
0	3.3911424285537315	0.371	0.024	0	0	MTFR2
0	2.847163234436553	0.378	0.035	0	0	RMI2
0	3.3964556971154543	0.372	0.033	0	0	CDC25B
0	3.5393534203628727	0.365	0.027	0	0	POC1A
0	2.871345123636148	0.376	0.04	0	0	CDCA4
0	3.971380850424233	0.351	0.019	0	0	RAD54L
0	4.174393991407571	0.347	0.015	0	0	IQGAP3
0	3.905297424589289	0.348	0.017	0	0	CDCA3
0	3.645680692524633	0.341	0.017	0	0	SKA1
0	2.996643401532185	0.354	0.034	0	0	CDKN2C
0	4.724250718604605	0.321	0.012	0	0	NEK2
0	4.344876225736321	0.324	0.015	0	0	ARHGEF39
0	3.0460722566586313	0.336	0.027	0	0	WDR62
0	3.9786755835277923	0.325	0.017	0	0	EXO1
0	3.310046449372575	0.331	0.027	0	0	DSCC1
0	3.4046156585663194	0.323	0.021	0	0	PKMYT1
0	4.0160829637961655	0.312	0.015	0	0	KIF20A
0	1.7769369299743938	0.322	0.026	0	0	CDC45
0	3.301508825433768	0.308	0.022	0	0	CCDC150
0	3.3439482254505157	0.297	0.021	0	0	KIF24
0	3.580868166838405	0.294	0.019	0	0	TRIP13
0	1.7092918351785529	1	0.741	0	0	PTMA
0	1.6539205422297285	0.996	0.747	0	0	HMGN2
0	4.612435435080279	0.256	0.007	0	0	E2F7
0	4.7484507340648054	0.252	0.007	0	0	PIMREG
0	1.634127370600154	0.997	0.846	0	0	HMGB1
0	2.2609388403622788	0.998	0.944	0	0	LYZ
7.427009867502899e-308	1.6015031906069637	0.715	0.181	1.595841610230348e-303	0	CCDC14
1.1111970880899742e-304	2.291601798602195	0.657	0.164	2.3876291831789274e-300	0	GPSM2
4.726095697489762e-303	2.1425797638332345	0.515	0.092	1.0154961825196252e-298	0	CHAF1A
3.9448920797419386e-302	1.95478329878402	0.658	0.162	8.476389611741504e-298	0	SSRP1
4.206099886669226e-301	1.7510310071141744	0.74	0.213	9.037646826486166e-297	0	LSM4
3.765984452118151e-300	2.3975370418809216	0.419	0.058	8.09197079226627e-296	0	MIS18A
6.472195595228157e-300	4.0978385264551225	0.259	0.015	1.3906806675466742e-295	0	GAS2L3
9.158451550900665e-300	1.5683924650013963	0.847	0.281	1.967876484742026e-295	0	VRK1
4.3544229262551533e-299	1.7247310445541864	0.79	0.244	9.356348541644448e-295	0	NCAPD2
3.352429265103581e-297	1.9676212058874563	0.538	0.103	7.203364761928064e-293	0	DDB2
3.5387669398280885e-297	1.827114482482238	0.831	0.318	7.603748523608614e-293	0	TACC3
1.3519243167761372e-296	2.1123505872799306	0.509	0.09	2.904879779456886e-292	0	LRR1
2.3366501879068392e-296	1.3109528231787417	0.98	0.607	5.020760258755425e-292	0	YBX1
6.642128915022552e-296	2.2739183274129626	0.405	0.053	1.4271942399708958e-291	0	NEMP1
9.385216528514285e-296	2.3590415963095634	0.427	0.062	2.0166014754818644e-291	0	RFC4
2.3171624710376975e-295	2.1698280619298647	0.466	0.075	4.9788870015187004e-291	0	SLC1A4
2.1040152243793516e-294	1.6130637360441669	0.851	0.287	4.520897512623913e-290	0	SNRPF
7.518611990994702e-294	2.1353240110369973	0.494	0.086	1.6155241585050318e-289	0	RAD18
3.044931663307751e-293	2.747307342906686	0.287	0.022	6.542644664949365e-289	0	ARHGAP11B
4.9794593489235343e-293	2.5917400228536356	0.346	0.037	1.0699364303032e-288	0	XRCC2
8.089581169447391e-293	3.0736234238470512	0.315	0.029	1.7382083058791608e-288	0	UBE2T
9.849241030834936e-292	1.4791297270348078	0.88	0.313	2.1163064202955027e-287	0	PA2G4
6.3568807785796835e-291	1.5630956554590585	0.88	0.339	1.3659029728934167e-286	0	DOCK10
6.621361252573688e-290	1.2005097156373956	0.804	0.228	1.4227318923405084e-285	0	MS4A3
1.6327581176267915e-289	1.7185878132109285	0.808	0.271	3.508307367344687e-285	0	ATL3
1.9371219473280162e-289	2.1174206812245293	0.508	0.095	4.1622939282237085e-285	0	RANGAP1
2.367539741938558e-289	2.050537131992818	0.592	0.13	5.08713264350338e-285	0	UQCC2
5.241687801061043e-288	1.9017022961556433	0.629	0.148	1.1262814578139864e-283	0	YEATS4
3.2819248959580554e-287	1.2663708106451959	0.979	0.639	7.051872023945074e-283	0	COX8A
1.5627941024055381e-286	1.7943287890188426	0.729	0.209	3.3579756878387797e-282	0	DDX39A
5.345211169098802e-285	2.0466951569478926	0.58	0.13	1.1485255239042595e-280	0	RBBP8
9.094335696320447e-284	1.9796955465040718	0.563	0.118	1.9540999110683743e-279	0	MASTL
1.1258275986212914e-283	2.1465587679090854	0.472	0.081	2.419065761157569e-279	0	TDP1
2.104778696404578e-283	1.2509247429037842	0.996	0.679	4.522537984964517e-279	0	RPL35
2.6453257314204696e-282	1.4325102842248734	0.942	0.551	5.684011399103163e-278	0	CNTRL
1.3720376951506472e-281	2.1341528003003347	0.5	0.094	2.948097395570196e-277	0	POLA2
3.1099082604951853e-281	1.9474157517979676	0.658	0.178	6.682259879326004e-277	0	MMS22L
3.45564373460605e-281	1.8003669125231416	0.69	0.19	7.425141692548019e-277	0	SAE1
5.797200469696773e-280	1.5893919672884191	0.858	0.317	1.2456444649237455e-275	0	C20orf27
6.520196131066416e-280	1.488624576073589	0.86	0.323	1.4009945426822408e-275	0	SUPT16H
4.08999918677277e-279	1.5155923256825492	0.88	0.362	8.78818125261865e-275	0	PPM1G
5.4780857060411966e-279	1.6877777285043039	0.652	0.164	1.1770762756570719e-274	0	LIN52
5.69553619488407e-279	1.5097684503471278	0.837	0.294	1.22379986219474e-274	0	YWHAQ
1.0429452247578243e-278	2.205257502648502	0.502	0.097	2.2409764044371373e-274	0	MSH2
1.401606195095664e-278	3.4303039832086832	0.254	0.017	3.011631231402053e-274	0	AUNIP
1.0474482152011173e-277	1.911387344866427	0.611	0.146	2.2506519800026406e-273	0	TIMM10
1.2435480216600487e-276	1.5526615169078504	0.918	0.405	2.6720116341409465e-272	0	SNRPG
7.157530271622987e-275	1.1716727608290425	0.99	0.735	1.5379385294636313e-270	0	RPS20
1.3203857780489431e-274	1.7650456293481527	0.622	0.15	2.837112921293764e-270	0	NUP205
1.1887947183780934e-273	2.0288510440431056	0.506	0.099	2.5543632113790094e-269	0	ODF2
1.4957713540123559e-273	1.4171988957331558	0.85	0.31	3.213963908366349e-269	0	HDAC9
1.0344015157236191e-271	1.1322308643122991	0.994	0.759	2.2226185368353404e-267	0	ENO1
9.316908312214142e-271	1.362492639409682	0.825	0.273	2.0019240890454527e-266	0	HMGA1
3.04805295422098e-269	1.6960011083219666	0.617	0.149	6.54935138273462e-265	0	SPNS3
1.6530794858027023e-268	1.7206046289328434	0.858	0.354	3.5519718911442663e-264	0	SERPINB10
7.027955133385187e-267	1.8263658228815984	0.534	0.111	1.5100967195104753e-262	0	FANCM
1.9875942680705235e-266	2.2586013380240173	0.418	0.067	4.2707438038031337e-262	0	EFCAB11
8.36989054302022e-264	1.7356613382330344	0.648	0.168	1.7984383809787545e-259	0	RCC2
1.411394126795572e-263	3.123734328350481	0.355	0.048	3.032662560245645e-259	0	NEGR1
1.51677717057891e-263	2.2715200262680053	0.439	0.076	3.259099106422904e-259	0	BTG3
3.789137284417473e-263	2.6705003383215447	0.316	0.035	8.141719283027824e-259	0	CDC6
1.7020345395713945e-262	1.9052962677627718	0.559	0.124	3.6571616151770554e-258	0	PDSS1
4.1255851304774227e-262	1.1833134498997286	0.992	0.655	8.864644769856837e-258	0	RPL22
1.0483718928180823e-261	1.6878752950640918	0.617	0.156	2.2526366860982132e-257	0	PCNT
1.7706839858008623e-261	1.0533737313714684	0.993	0.537	3.804668680290313e-257	0	RPLP0
3.05015533537605e-261	2.22271551687788	0.417	0.067	6.553868769122519e-257	0	POLH
4.989933113738598e-261	1.1310677680544552	0.979	0.533	1.0721869281490126e-256	0	HNRNPA1
1.8190267344479788e-260	1.2213322921822678	0.949	0.447	3.908542744308372e-256	0	NCL
3.815816771795512e-260	1.8950539813112623	0.559	0.126	8.199045497557017e-256	0	ZNF714
7.870995344599034e-260	1.4051075443357606	0.737	0.215	1.6912407696939944e-255	0	NOP58
2.3272516388424496e-259	1.66026320751645	0.785	0.272	5.000565596380772e-255	0	PBX3
1.1084819587073957e-257	1.8234100416044887	0.583	0.14	2.381795184674581e-253	0	KIAA1328
1.0766210704290532e-256	1.5943933650678475	0.741	0.23	2.3133356940309068e-252	0	BANF1
1.72671790636905e-256	1.8903564753414284	0.48	0.091	3.710198765415178e-252	0	SASS6
1.6602575602528663e-255	1.3053243564471493	0.961	0.601	3.567395419715334e-251	0	MIS18BP1
4.827362479869492e-255	1.178484245083453	0.842	0.28	1.0372553760495577e-250	0	IGFBP7
7.978057594214914e-255	1.4818388684284662	0.801	0.268	1.7142452352689584e-250	0	COX20
4.712475044403818e-254	1.2400986702286527	0.904	0.369	1.0125695127910485e-249	0	SLC25A5
8.730290989886709e-253	2.1393112879590683	0.384	0.058	1.875877624996957e-248	0	DDX11
9.14673390896577e-253	1.3648528314797346	0.942	0.469	1.9653587150194747e-248	0	SET
3.1269077642483806e-252	1.7574929256472647	0.587	0.143	6.718786713040495e-248	0	CMC2
3.7340433259628973e-252	2.827202844923978	0.297	0.032	8.023338894496477e-248	0	ZNF519
1.5356241377237581e-251	2.293579073073574	0.411	0.069	3.299595584727039e-247	0	CACNA2D3
1.606389606669891e-251	1.6455318493884292	0.599	0.149	3.451649347851595e-247	0	UGGT2
2.320805385038025e-251	2.604318195980765	0.366	0.053	4.986714530831204e-247	0	BORA
2.973658655249231e-251	1.9426432837211396	0.45	0.082	6.389500352534023e-247	0	DSN1
4.417125331880128e-251	1.6112036938708505	0.683	0.195	9.491077200610831e-247	0	RMI1
1.6361244258510866e-250	1.9401661873174112	0.642	0.184	3.51554055382623e-246	0	G2E3
4.294671214921377e-250	1.684010525014594	0.621	0.162	9.227960039501564e-246	0	RPA1
1.2876178601502667e-249	2.4862139385359567	0.38	0.059	2.766704496104878e-245	0	SAC3D1
3.030540238282907e-249	2.109424372531832	0.36	0.05	6.511721809998482e-245	0	C4orf46
3.9804367826776735e-249	1.0639855992792513	0.986	0.59	8.552764514939518e-245	0	RPSA
1.365181601280527e-248	1.1031944763721109	0.999	0.902	2.933365706671469e-244	0	RPLP1
6.4968445478124355e-248	1.7299915314005254	0.507	0.105	1.395976987988458e-243	0	CDCA7
8.327725846055014e-247	1.032439196681929	0.952	0.431	1.7893784525418409e-242	0	HSP90B1
9.97082861166537e-247	2.2670978262565145	0.39	0.062	2.142431943788538e-242	0	MDC1
3.3188025064717206e-246	1.9877091982983706	0.393	0.062	7.131110945655786e-242	0	CENPQ
4.906157527736998e-246	1.3856628604960266	0.873	0.36	1.0541860679848487e-241	0	SLC44A1
6.995435884643794e-246	2.4362690245171548	0.343	0.047	1.503109308533412e-241	0	RFC5
9.098560786630021e-246	1.085439972911622	0.991	0.654	1.9550077562231926e-241	0	RPL23A
3.894749388401563e-245	1.0251452146525821	0.996	0.781	8.368648010858439e-241	0	RPL27A
2.3330275886414038e-244	1.802375292810635	0.591	0.152	5.012976379713784e-240	0	BCL2
4.5954308594774704e-244	1.036202644242855	0.998	0.79	9.87420228775924e-240	0	RPS8
5.390239737762912e-244	0.9680098557180914	1	0.763	1.1582008124531169e-239	0	RPS18
6.209488005376584e-244	1.4939574594257432	0.831	0.346	1.3342326877152665e-239	0	BAZ1B
1.8231316709635337e-243	1.4800577360376599	0.755	0.252	3.9173630213993446e-239	0	MAP3K20
3.707248797685183e-243	1.3954276673670003	0.863	0.365	7.965765491586153e-239	0	CERS6
1.062982611388609e-242	1.948434302742591	0.457	0.088	2.284030737090704e-238	0	CEP57L1
3.6615586539471747e-242	1.0346336119118935	0.996	0.806	7.867591079736294e-238	0	RPS19
5.21230247071833e-242	1.2319022882779675	0.798	0.261	1.1199674318832475e-237	0	RNASEH2B
5.676784184642242e-242	1.6281370625674212	0.849	0.397	1.2197706177540785e-237	0	FAF1
1.1930872633215493e-241	1.840364515584236	0.536	0.124	2.563586602699013e-237	0	GGCT
4.056337790683311e-241	1.2039094033353963	0.956	0.49	8.71585301084123e-237	0	HMGN1
5.736040879293709e-241	1.902214846920637	0.509	0.114	1.2325031037338392e-236	0	MZT1
3.3674426319768614e-240	1.6011930868320479	0.703	0.219	7.235623983328682e-236	0	STK39
5.293982934391641e-240	0.9994645517841589	0.996	0.704	1.137518113112732e-235	0	RPS21
1.8436861404465759e-239	1.2009919718459792	0.975	0.509	3.961528409977558e-235	0	RPL36A
2.21619328677227e-239	1.0175545145929599	0.995	0.761	4.761934515287577e-235	0	RPS2
4.292365837441721e-239	1.4570102145210324	0.763	0.247	9.223006474911026e-235	0	MAZ
4.597486955005884e-239	0.9633465447851557	0.997	0.854	9.878620220221142e-235	0	RPL21
8.037436810790451e-239	1.49849980162526	0.698	0.21	1.7270040475345442e-234	0	POLE3
1.09141995907084e-238	1.4231980743267516	0.867	0.379	2.3451340660555136e-234	0	SNRPB
1.3458732583079806e-238	2.169596786483747	0.39	0.063	2.891877870126358e-234	0	BCL2L12
1.4462268543738557e-237	1.744176280381469	0.648	0.196	3.1075076419931036e-233	0	WWOX
2.675242149134133e-237	2.0185490944680953	0.38	0.061	5.748292805844511e-233	0	SACS
2.7384180482423696e-237	2.342772912786865	0.336	0.047	5.88403886025838e-233	0	OXCT1
1.118047776625553e-236	0.9953242845540595	0.996	0.833	2.4023492576353257e-232	0	RPS29
1.7054406770011773e-236	1.461629217405037	0.855	0.356	3.66448038267243e-232	0	ANAPC11
4.967427398409015e-236	0.6001257802134656	0.853	0.328	1.0673511250961451e-231	0	AZU1
5.855645038065815e-236	2.4616692468203043	0.342	0.049	1.2582024493292017e-231	0	PRKAR2B
2.2213098088327678e-235	2.626518299424519	0.266	0.026	4.7729283862389683e-231	0	GINS4
3.323144455013675e-235	1.3616901980506002	0.904	0.503	7.140440490487884e-231	0	MPO
5.846514644066372e-235	1.0391153293753723	0.847	0.304	1.2562406015705412e-230	0	PDIA6
9.440165354451567e-235	1.3811689049054472	0.686	0.204	2.0284083297110083e-230	0	NUP107
1.093532625716076e-234	1.5515111676379116	0.719	0.234	2.3496735528761325e-230	0	BRI3BP
8.166244594194929e-234	1.1924957472363387	0.809	0.284	1.7546809759546643e-229	0	TCERG1
9.908982430087233e-234	1.4850175332027549	0.669	0.196	2.1291430547528437e-229	0	UBAP2
3.0406654484713512e-233	1.480335572413289	0.69	0.212	6.533477849130393e-229	0	EHBP1
3.4412870549828834e-233	1.3688466132647825	0.851	0.326	7.394293495041722e-229	0	SNRPE
3.6367076532024563e-233	0.9444979659707888	0.997	0.812	7.814193734436118e-229	0	RPS6
1.8248093508211837e-232	2.114649430717857	0.381	0.062	3.9209678521094775e-228	0	GAS6
6.519539202061924e-232	1.6230121470510217	0.547	0.132	1.4008533883470457e-227	0	ACTL6A
6.620466133573178e-231	1.3801225559266768	0.713	0.221	1.4225395581208687e-226	0	IPO9
1.143504836247922e-230	1.269971322551763	0.875	0.368	2.45704884164591e-226	0	DHX15
1.732446638855808e-230	0.9041571271180846	0.996	0.808	3.722508092909475e-226	0	RPS12
2.1189713704520717e-230	1.3422020420929726	0.816	0.302	4.553033783690366e-226	0	TTC39C
2.966454464206496e-230	1.3273366376205278	0.691	0.208	6.374020707240498e-226	0	OSBPL1A
3.1882386718458583e-230	1.5088585052915087	0.68	0.209	6.850568434195196e-226	0	NUP160
3.779026201908884e-230	1.2995848628921118	0.894	0.401	8.119993600041619e-226	0	HDGF
7.860045353128311e-230	1.9154573043961438	0.414	0.075	1.6888879450266803e-225	0	HLTF
1.8170570589225495e-229	1.222746255692556	0.827	0.296	3.9043105025068824e-225	0	DPYSL2
3.931273475706611e-229	1.6271861620656392	0.685	0.225	8.447127317250796e-225	0	POLD3
4.3355360570532344e-229	1.5674180245858176	0.619	0.167	9.315766325790285e-225	0	MRPL11
1.2461179510023941e-228	0.9753764532255698	0.996	0.737	2.6775336413188443e-224	0	RPS16
1.936997852666572e-228	0.9155065910342377	0.998	0.747	4.1620272860246633e-224	0	RPS23
7.523068338855179e-228	1.5173027346767296	0.665	0.201	1.6164816939698124e-223	0	CEP295
9.470672367070798e-228	2.105616255185567	0.393	0.068	2.0349633715125025e-223	0	MCM2
3.9157818438601974e-227	1.19678712048928	0.959	0.498	8.413840447902407e-223	0	CCDC88A
4.705617738365718e-227	2.361690420773893	0.326	0.045	1.0110960834426418e-222	0	RHNO1
8.275407343460463e-227	2.392833059410598	0.295	0.036	1.7781367758893496e-222	0	CEP76
9.50392233285073e-226	1.5353814227032172	0.644	0.187	2.0421077916596363e-221	0	DCK
2.498522721390512e-225	1.8673576332085422	0.517	0.124	5.368575771451794e-221	0	NFIA
4.6713541471066584e-225	1.4016056527515464	0.824	0.314	1.0037338655888076e-220	0	LSM3
9.92077187511627e-225	1.681096198492702	0.529	0.127	2.131676252806233e-220	0	INTS7
1.0404741340816614e-224	1.056981531863856	0.732	0.224	2.235666771901266e-220	0	LDHB
1.2960851872421028e-224	0.9014664285176235	0.956	0.471	2.7848982418271064e-220	0	EEF1B2
1.7861739076994387e-224	1.2706225926582622	0.931	0.454	3.837951875473784e-220	0	NAA38
2.8854333205621075e-224	0.9325995665929776	0.997	0.817	6.1999305758918e-220	0	RPL13
3.507469208032333e-224	0.9350350301003183	0.998	0.859	7.536499087299074e-220	0	RPLP2
4.180875220052615e-224	1.4878966189978837	0.638	0.183	8.983446585327054e-220	0	IRF8
4.8828592670760665e-224	1.209166660629958	0.945	0.49	1.0491799707166345e-219	0	RPS17
4.5468642553949085e-222	2.2837515554431405	0.366	0.061	9.76984722556704e-218	0	KNSTRN
1.1646845576220298e-221	1.9404004439199904	0.395	0.07	2.5025577089624552e-217	0	DBF4B
1.7422482788343071e-221	1.252843585819333	0.88	0.4	3.7435688767312754e-217	0	SRSF10
2.244820406412253e-221	1.5316578813745776	0.638	0.185	4.823445607258008e-217	0	QSER1
3.7426524886855036e-221	1.8674655414019257	0.503	0.119	8.041837402438541e-217	0	SIMC1
6.601157057792751e-220	1.311839759890074	0.865	0.384	1.4183906170079283e-215	0	SNRPD3
3.027761959632105e-219	1.5526691629079052	0.61	0.172	6.505752122661503e-215	0	GGA2
1.6419682700278046e-218	1.223139491669228	0.913	0.426	3.5280972218087436e-214	0	NDUFS6
1.6477473830076235e-218	1.4841326391653942	0.565	0.142	3.5405148018684807e-214	0	NENF
4.844671398690652e-218	0.7909347822361354	0.997	0.795	1.0409745434366604e-213	0	RPS3
6.178780150829216e-218	2.391593411190172	0.309	0.042	1.3276344910086737e-213	0	FIGNL1
7.636484634123588e-218	1.8131686506448805	0.467	0.102	1.640851453334135e-213	0	PRPS2
1.2879616929468619e-217	1.2753110682030078	0.905	0.433	2.7674432896349222e-213	0	TAF15
1.4433590731912435e-217	2.698527852380569	0.266	0.03	3.101345640566025e-213	0	E2F1
1.9050792550042184e-217	1.281643569975141	0.71	0.229	4.093443795227564e-213	0	HMGXB4
1.918755912860531e-217	0.8445184938114378	0.997	0.919	4.122830829963423e-213	0	RPL41
2.0347932354632333e-217	1.4622174528234404	0.573	0.149	4.3721602250398496e-213	0	NUP88
2.7357540564484175e-217	1.384487953055567	0.704	0.229	5.8783147410907146e-213	0	SMC6
4.6921561372930625e-217	1.1308542728249145	0.902	0.387	1.0082035892201604e-212	0	SNRPD2
5.223619223628892e-217	1.515498063886731	0.52	0.122	1.12239906258114e-212	0	EXOSC8
1.2221730218086564e-216	1.267410106238243	0.742	0.251	2.62608317196026e-212	0	MLEC
1.4590089160189857e-216	2.7481700049500453	0.255	0.027	3.1349724578499947e-212	0	C18orf54
1.6523007865665603e-216	1.8090477890480994	0.644	0.214	3.550298700095568e-212	0	SLBP
2.5213390322314e-216	1.2626910267142915	0.571	0.151	5.41760117855561e-212	0	ACSM3
5.471849102352475e-216	1.0288661863754525	0.983	0.68	1.1757362166224763e-211	0	RPS10
6.025742463883506e-216	0.793959099854832	0.648	0.181	1.294751283214649e-211	0	ANKRD36C
6.23869191162823e-216	1.1905076923596756	0.947	0.69	1.3405077310515578e-211	0	RETN
7.254667863924795e-216	2.2512397645616433	0.331	0.05	1.5588104839215207e-211	0	STK32B
9.196329854488676e-216	1.3363141701951602	0.74	0.254	1.976015395833982e-211	0	USP14
2.0656899849649042e-215	1.5571655768931278	0.592	0.164	4.43854807069409e-211	0	HAUS1
2.2390421750076265e-215	1.423719536558466	0.617	0.177	4.811029921438887e-211	0	SLC2A13
3.807448189534627e-215	1.5903691007023644	0.512	0.123	8.181063924853054e-211	0	ST7
1.1409268499319177e-214	1.8753673335350534	0.433	0.088	2.4515095224487117e-210	0	MAGOHB
1.5450027348003014e-214	0.5592981841793199	0.824	0.327	3.3197473762654076e-210	0	ELANE
1.5469339791281115e-214	2.003354898360652	0.383	0.068	3.323897040952573e-210	0	LRP8
2.558287249834003e-213	1.0120575765339197	0.968	0.654	5.496991813718323e-209	0	HNRNPA3
2.9421324630327748e-213	1.3388896115590816	0.822	0.341	6.321760023318523e-209	0	SUMO3
4.648533978593101e-213	1.5699845204001897	0.472	0.104	9.988304959802996e-209	0	IMMP1L
1.6495889865727338e-212	1.2871051671449214	0.865	0.413	3.5444718554488332e-208	0	SMC3
2.0931543124865549e-212	1.1963913371376957	0.742	0.253	4.497560671239861e-208	0	PKP4
2.750139471000054e-212	1.181046910749678	0.908	0.406	5.909224681337816e-208	0	COX5A
2.7662411922334966e-212	1.2330715449364056	0.831	0.326	5.943822449752114e-208	0	PTBP1
3.0566479071615473e-212	0.6968753714318128	0.997	0.662	6.5678193581180165e-208	0	RPL3
1.4169672295202952e-211	1.21801220691742	0.891	0.432	3.0446374860702585e-207	0	RSRC1
2.024948129795301e-211	0.9761463857060964	0.969	0.689	4.351006046491163e-207	0	HNRNPD
2.1576821990585637e-211	1.2172396867115993	0.621	0.182	4.636211741117136e-207	0	ALYREF
2.209138089911681e-211	2.03729064178705	0.351	0.058	4.746775013793229e-207	0	NEXN
1.741839727748817e-210	0.8702909021318028	0.987	0.563	3.742691023013883e-206	0	RPL10A
4.3230296427719276e-210	1.4485208952087518	0.704	0.243	9.28889379342404e-206	0	RDX
8.288847616419185e-210	1.3978687064081954	0.652	0.202	1.7810246873399903e-205	0	PCBD2
1.504342388383096e-209	1.2833270419882292	0.844	0.348	3.2323804899187582e-205	0	POLE4
1.5758888297679353e-209	1.4828711875869227	0.798	0.332	3.3861123285223626e-205	0	DDT
2.4978066027601217e-209	0.819788104875089	0.997	0.821	5.367037047350673e-205	0	RPL32
2.6839699579028363e-209	1.1939186421969188	0.799	0.303	5.767046248545824e-205	0	ILF3
3.13878041364467e-209	1.2176030128831568	0.938	0.525	6.744297474798302e-205	0	CALM3
4.549694390848959e-208	1.5765009450889125	0.432	0.09	9.775928337617157e-204	0	MTHFD1
9.126978549149972e-208	1.0179870820028745	0.946	0.473	1.9611138808558543e-203	0	NAP1L1
1.0936051876161054e-207	1.4081785343182818	0.696	0.221	2.3498294666307255e-203	0	LSM2
1.9284098367799463e-207	1.9926997887123106	0.465	0.109	4.1435742162890707e-203	0	HDHD5
1.0499061049482546e-206	1.4414041932256512	0.558	0.147	2.2559332477023146e-202	0	GCHFR
3.424278304971034e-206	1.1191300727995075	0.754	0.268	7.35774679389126e-202	0	IMMT
5.24357869448978e-206	0.909407946754726	0.994	0.777	1.126687754085019e-201	0	RPL23
2.5678420113126037e-205	1.4254229743072033	0.638	0.195	5.517522129707392e-201	0	CALU
2.671475427845725e-205	1.2898263621360637	0.795	0.293	5.7401992518121095e-201	0	RNASEH2C
6.268247157768791e-204	1.2704044752933101	0.634	0.189	1.34685826678978e-199	0	NOP56
7.94814434919036e-204	0.8901522806653364	0.993	0.738	1.7078177763105325e-199	0	RPL15
1.9164009261065382e-203	1.3003330816207117	0.678	0.215	4.1177706699251185e-199	0	SF3B3
3.6065557086227885e-203	1.2003751847849609	0.795	0.303	7.749406251117786e-199	0	R3HDM1
6.051353800807651e-203	1.1197328588221618	0.902	0.413	1.30025439117954e-198	0	MRPL51
7.775845222862209e-203	1.4402047626522938	0.575	0.158	1.6707958630364028e-198	0	TPGS2
8.27741206407952e-203	0.8379425893445207	0.998	0.841	1.7785675302087664e-198	0	RPS24
1.1746741900940047e-202	1.2369060642027623	0.859	0.364	2.524022432254988e-198	0	NDUFB2
1.4777697690738379e-202	1.80932064117456	0.398	0.078	3.1752839028089556e-198	0	HADH
1.5313846448521302e-202	1.1038419964952986	0.831	0.317	3.2904861863937723e-198	0	LSM7
2.0632461603961086e-202	1.4699978588562597	0.692	0.242	4.4332970248431185e-198	0	BUB3
2.1162844801800177e-202	0.818802457163661	0.996	0.8	4.547260462562804e-198	0	RPL13A
2.1889612322258855e-202	1.7618151082895617	0.436	0.094	4.70342099968376e-198	0	POLR3B
2.314509554751816e-202	1.2881429783602298	0.781	0.3	4.973186680295227e-198	0	CTDSPL2
3.0829172540971736e-202	1.1250822369288835	0.836	0.337	6.624264303878597e-198	0	EIF5B
3.5855334363940645e-202	1.2057799316588163	0.726	0.253	7.704235694779926e-198	0	GUSB
6.365345161261704e-202	1.4577220309782315	0.59	0.171	1.3677217148003022e-197	0	SCFD2
1.0839056513944114e-201	1.6993301375530463	0.491	0.117	2.3289880731511718e-197	0	PPIH
1.370196520135673e-201	1.1868199705039169	0.915	0.486	2.9441412628155204e-197	0	XPO1
1.765154300513034e-201	1.2563376712912775	0.84	0.37	3.7927870455123565e-197	0	TOPBP1
1.8553666479817813e-201	1.3844218345895667	0.647	0.201	3.986626316518453e-197	0	KHSRP
5.198479641801632e-201	1.4824367841691566	0.492	0.12	1.1169973206339167e-196	0	FABP5
7.068828530610807e-201	1.5031886146918676	0.508	0.126	1.518879186372344e-196	0	IPO5
8.336300818716808e-201	1.2572645591900231	0.723	0.251	1.7912209569176805e-196	0	ILF2
1.4818077507445803e-200	0.8724940984966056	0.996	0.821	3.1839603140248796e-196	0	RPS11
1.9685432616036563e-200	1.8757919118119752	0.743	0.302	4.229808906207776e-196	0	TUBA1C
2.193408431768211e-200	1.5708811347794245	0.591	0.178	4.712976697340355e-196	0	GPHN
2.281448225892421e-200	1.417820445333151	0.751	0.294	4.902147802975045e-196	0	SLC25A6
4.3341449852227634e-200	1.2607154157892295	0.868	0.447	9.312777329748152e-196	0	SUZ12
5.986697163813344e-200	1.0933182112734217	0.926	0.465	1.2863616195885731e-195	0	RBMX
1.5919064199423903e-199	1.1555071245427222	0.945	0.504	3.420529324530214e-195	0	COX6C
3.8063923447855894e-199	2.2657430279256277	0.269	0.034	8.178795231240796e-195	0	TEDC1
5.541236610312402e-199	1.40975860305467	0.77	0.334	1.1906455104578259e-194	0	CDKAL1
8.77468484910078e-199	2.1680495793429513	0.343	0.06	1.8854165335262847e-194	0	TBC1D31
1.474815929695747e-198	1.1972668049079107	0.78	0.285	3.168936988137252e-194	0	NDUFAB1
1.7628794693346127e-198	0.7860487545188221	0.808	0.305	3.787899115759282e-194	0	HERC5
2.612276103978078e-198	1.2802471240636804	0.588	0.166	5.612997664617696e-194	0	SDF2L1
4.2801831451625654e-198	1.1603720028066484	0.883	0.395	9.196829524010805e-194	0	SYNCRIP
8.849622886994556e-198	1.2093110215818392	0.644	0.194	1.9015184697285203e-193	0	NHP2
1.9060668254832565e-197	1.2607906786344096	0.652	0.204	4.095565787915873e-193	0	FARS2
2.18544387448669e-197	1.0791440083567	0.789	0.304	4.695863253109551e-193	0	EAF2
3.4011123543720173e-197	0.7517207159842179	0.997	0.708	7.307970115839153e-193	0	RPL18A
3.7080206626496253e-197	1.3994824682054576	0.656	0.207	7.96742399783525e-193	0	MGST3
4.199805671983535e-197	2.1084059998421685	0.302	0.045	9.024122447391021e-193	0	LRRCC1
8.837216092007589e-197	1.4278182510750752	0.599	0.178	1.8988526216896708e-192	0	KDM1A
1.0308389599290345e-196	1.0929632851017177	0.717	0.241	2.2149636731995162e-192	0	LRPPRC
1.0443807856367673e-196	1.7931163538937116	0.381	0.074	2.244060994097722e-192	0	SLC7A1
1.4763356879089982e-196	2.5963659763820446	0.293	0.044	3.1722024926100645e-192	0	NETO2
5.550875196966118e-196	0.8662204630845234	0.993	0.73	1.1927165535721097e-191	0	RPS25
5.955050142536174e-196	1.2401179652819498	0.678	0.219	1.2795616241267477e-191	0	PPA1
9.484850579556553e-196	1.0407155507287666	0.921	0.423	2.0380098440293164e-191	0	GSTP1
2.0125530209849183e-195	1.6086710467987109	0.582	0.176	4.324372676190294e-191	0	SFMBT2
3.430737002800699e-195	1.8970526488166268	0.347	0.061	7.371624597917863e-191	0	SFMBT1
6.379803542633523e-195	0.8491031379997569	0.988	0.729	1.370828387205665e-190	0	RPS26
9.223953300894974e-195	0.8386680651729383	0.995	0.789	1.9819508457633032e-190	0	RPL19
2.8525847285771464e-194	0.8380251290766845	0.995	0.784	6.129348806293714e-190	0	RPL9
3.807758718487456e-194	1.2313605809842874	0.794	0.305	8.181731158413996e-190	0	FBN2
7.506255068766734e-194	1.78081154846596	0.35	0.063	1.6128690266259082e-189	0	NCAPH2
8.485347233309132e-194	1.323087024170101	0.721	0.267	1.823246560021133e-189	0	UBA2
2.1437795692719087e-193	1.5139859488811929	0.544	0.149	4.60633916049455e-189	0	TMA16
2.295152870704513e-193	1.48788808073534	0.414	0.086	4.931594973282787e-189	0	C1QTNF3-AMACR
2.434754303801722e-193	2.1149731632340583	0.315	0.051	5.23155657257876e-189	0	PXMP2
3.5042542776181975e-193	1.605872028651876	0.488	0.121	7.529591166318221e-189	0	MRPL12
9.944208585860925e-193	2.0722461691689666	0.291	0.042	2.136712098843937e-188	0	DONSON
5.9038777523044764e-192	1.0772967321741436	0.821	0.338	1.2685662126376628e-187	0	ADK
1.1913218826346122e-191	2.1489364343933164	0.323	0.054	2.5597933292169913e-187	0	POLD1
1.5044382186748867e-191	1.0640601150703028	0.955	0.546	3.232586400466729e-187	0	UQCRH
2.333580648646713e-191	1.440269389883716	0.493	0.124	5.014164739747192e-187	0	CCSAP
2.369357366208004e-191	1.4316549585205105	0.644	0.214	5.091038172771138e-187	0	CASP8AP2
2.6472133441303887e-191	0.5768395849951427	0.994	0.67	5.688067312532966e-187	0	RPS4X
2.6952294937786063e-191	1.3838685055777087	0.649	0.21	5.791239613282092e-187	0	PSMC3
4.6265140090325024e-191	0.8551826912952825	0.994	0.749	9.940990651208137e-187	0	RPL6
8.322933759441053e-191	1.4018813872561369	0.589	0.176	1.7883487768910992e-186	0	SNRPA1
1.4860533184285414e-190	1.2496665473713895	0.802	0.327	3.193082765307407e-186	0	SERPINB8
2.944289461770201e-190	1.2584126741089832	0.81	0.328	6.3263947665056305e-186	0	MRPL52
4.130990888566109e-190	1.544404593356794	0.591	0.177	8.876260122261999e-186	0	DCXR
5.682764409390151e-190	0.8077138304924021	0.996	0.778	1.2210555886456618e-185	0	RPS13
5.757299673670253e-190	0.799182431819959	0.998	0.84	1.2370709808815273e-185	0	RPS28
9.3163564768895e-190	0.9626655241998023	0.977	0.656	2.0018055161892467e-185	0	SRSF3
9.74338730116804e-190	0.8316781266124469	0.997	0.743	2.0935616294019767e-185	0	RPL36
2.2751231221011505e-189	1.9207752091103547	0.343	0.062	4.888557052458742e-185	0	ICMT
3.209819080132665e-189	0.943789289009128	0.97	0.656	6.896938257481057e-185	0	CBX3
4.798665832626529e-189	1.626031127860619	0.406	0.087	1.0310893274564622e-184	0	SKP2
8.75961587170715e-189	1.816120376950155	0.346	0.063	1.8821786623537155e-184	0	DARS2
1.1597501656601785e-188	1.1053032049148837	0.535	0.146	2.4919551809540257e-184	0	EXOSC9
1.1636415921675896e-188	0.8584598818319513	0.996	0.806	2.5003166890905e-184	0	RPL37A
1.5959884991689556e-188	0.8238201220932764	0.996	0.801	3.4293004881643347e-184	0	RPS15
1.9789445143589557e-188	0.7798844035832309	0.996	0.789	4.2521580780030883e-184	0	RPS7
2.046125791565201e-188	1.602932883714454	0.661	0.234	4.3965104883361475e-184	0	UBE2S
3.515319992773909e-188	0.8084415030307484	0.997	0.792	7.553368068473299e-184	0	RPL12
6.213866756112902e-188	1.1788053987472744	0.843	0.355	1.3351735498859792e-183	0	TMEM160
8.022925912802671e-188	0.7349868033325402	0.995	0.744	1.72388609088391e-183	0	RPL7A
1.1789936329816572e-187	0.9503270910567276	0.978	0.697	2.5333036191876867e-183	0	CHCHD2
1.4742366939204407e-187	1.3581703550671331	0.668	0.227	3.1676923842268508e-183	0	CACYBP
2.7961363039767043e-187	0.775072364016343	0.997	0.787	6.008058076354745e-183	0	RPL8
4.370576070230617e-187	0.5284355222225312	0.819	0.309	9.391056802104527e-183	0	NUCB2
1.0059450700510259e-186	1.1569733825479411	0.741	0.269	2.1614741720186395e-182	0	HMGN3
3.782740958592843e-186	1.2771325707193006	0.735	0.266	8.127975497728441e-182	0	NDUFS8
3.810151113248065e-186	0.678075526440659	0.978	0.547	8.186871697036118e-182	0	RPS5
6.508225850355992e-186	1.097354701357153	0.944	0.518	1.398422488465992e-181	0	NDUFB9
9.393500341760127e-186	1.5726901567550515	0.466	0.117	2.0183814184339984e-181	0	FANCL
2.478928618270956e-185	1.776473814916981	0.413	0.092	5.326473922078804e-181	0	CCDC167
3.287586400653378e-185	1.2254641487329154	0.815	0.36	7.064036899083914e-181	0	CBFB
4.088329776395769e-185	1.098789603561	0.833	0.347	8.784594190541589e-181	0	APPL1
9.118188488083547e-185	1.2547925455402757	0.695	0.238	1.959225160434512e-180	0	MDH1
1.0067236721020606e-184	0.91065595287174	0.905	0.406	2.163147154245698e-180	0	RPN2
1.0886414197529802e-184	0.9629419340221343	0.983	0.541	2.3391638186232285e-180	0	SAMHD1
1.1535541547721693e-184	1.188114715621359	0.66	0.217	2.47864181235896e-180	0	ICE2
1.4283978428717754e-184	1.5416561734327083	0.496	0.13	3.0691984449785836e-180	0	UQCC3
1.8089074529288683e-184	1.1267456124810673	0.88	0.423	3.886799444108259e-180	0	ATP5MC3
2.41211511232996e-184	1.274581495825704	0.593	0.175	5.182911741863385e-180	0	HPF1
5.585994278031919e-184	1.152625752947168	0.662	0.223	1.2002625905207184e-179	0	CPM
9.340521756067594e-184	1.3972486617995288	0.499	0.131	2.006997909726244e-179	0	NUP85
2.152073859289233e-183	1.689238863070815	0.384	0.08	4.6241611014547755e-179	0	C19orf48
2.3759993745867156e-183	1.556921425050597	0.466	0.117	5.105309856174476e-179	0	AKR7A2
2.4865215074751082e-183	1.2350582537568637	0.698	0.243	5.342788763111765e-179	0	CLNS1A
3.748675117224421e-183	1.4105007037868957	0.492	0.126	8.054778224380113e-179	0	MRPL37
9.786044191127144e-183	1.3186566287727013	0.814	0.368	2.1027273153474894e-178	0	CEP192
1.101011659360898e-182	1.058487019770916	0.684	0.225	2.3657437524687616e-178	0	C1QBP
1.7437820712060745e-182	1.1575513690403123	0.85	0.378	3.7468645364004924e-178	0	M6PR
2.5452968578976374e-182	1.213131047248862	0.695	0.24	5.469079358564653e-178	0	DAZAP1
4.308748039585062e-182	1.0669565231934737	0.814	0.328	9.258206912656422e-178	0	SPECC1
1.025181920994264e-181	0.975089815695942	0.616	0.187	2.202808393640375e-177	0	PDIA4
1.634942840688361e-181	1.686022766471049	0.463	0.119	3.5130016817870814e-177	0	ACAA2
1.7979339103665691e-181	1.5009845555441765	0.509	0.14	3.863220593204647e-177	0	GLO1
2.649594710967185e-181	1.5241931531488504	0.494	0.133	5.693184155455191e-177	0	NUP155
2.734359696338199e-181	1.1575834020729125	0.878	0.445	5.875318679521888e-177	0	PDS5A
3.7091438514705146e-181	0.6097964593447687	0.993	0.776	7.969837393654695e-177	0	RPS3A
4.424118687670354e-181	1.4622243362947744	0.525	0.147	9.50610382419729e-177	0	MYO19
1.118838854257715e-180	1.1657980233217673	0.755	0.281	2.404049046143552e-176	0	MRPS34
3.526787869390178e-180	1.4064410850143496	0.517	0.143	7.578009094958676e-176	0	SLC43A3
3.561687331843398e-180	1.4655550279044744	0.577	0.18	7.652997569931909e-176	0	SRSF1
3.5932391501174074e-180	1.4052249485879194	0.547	0.158	7.720792961857273e-176	0	TAF1B
4.028559081554549e-180	1.3165427083276922	0.76	0.33	8.656164898536259e-176	0	IGF2BP3
4.679414386243875e-180	1.3003967482119754	0.704	0.258	1.0054657691722215e-175	0	PGP
7.209054317160875e-180	2.3905674420658443	0.284	0.044	1.549009501128357e-175	0	IFI27L1
7.925283777527898e-180	1.4685159774407512	0.51	0.142	1.7029057252774195e-175	0	PVT1
8.138175350630325e-180	1.0875482228476598	0.761	0.288	1.748649737589938e-175	0	TAF3
1.5298877403553923e-179	0.7354565448743355	0.995	0.896	3.2872697877016314e-175	0	SERF2
1.912334392556859e-179	1.1762003079361307	0.574	0.17	4.109032909286923e-175	0	MRPL27
2.6649019812291037e-179	1.766167456347719	0.392	0.087	5.726074887066975e-175	0	UCK2
2.9084963725902696e-179	0.9685607513742276	0.962	0.641	6.249486155784713e-175	0	PLAC8
3.36964769778736e-179	1.3114862409412122	0.614	0.196	7.240362008235701e-175	0	GLRX5
4.447594406569477e-179	1.3410883150449386	0.522	0.147	9.556546101395835e-175	0	CCP110
5.652917524896421e-179	1.687502845079459	0.398	0.088	1.214642388574494e-174	0	SEPHS1
6.569955457483652e-179	1.0967446850431728	0.743	0.273	1.4116863291495123e-174	0	MRPL57
1.6618790581952643e-178	1.5393461726289017	0.44	0.106	3.5708795323441645e-174	0	C1orf112
1.908423569730249e-178	1.0219649941508195	0.938	0.53	4.100629724279386e-174	0	ANXA6
2.0329737600976078e-178	1.1686707260294091	0.827	0.354	4.36825071832173e-174	0	EIF1AX
2.039123595762296e-178	0.7299330666962018	0.994	0.746	4.381464870214445e-174	0	RPL18
2.0919474394393483e-178	1.217849594588286	0.804	0.359	4.494967463123328e-174	0	RHEB
2.625142614318898e-178	1.3766221211123115	0.608	0.195	5.6406439353870165e-174	0	FUCA2
2.7704293757918334e-178	1.1575356861306747	0.764	0.299	5.952821599763913e-174	0	KIF2A
5.127239915347287e-178	1.4772780453692311	0.494	0.133	1.1016900406106716e-173	0	TENT4A
6.449952437986258e-178	1.7115685530251818	0.491	0.139	1.385901280350107e-173	0	MSH6
8.195598775555526e-178	1.615682003448613	0.44	0.108	1.760988308903616e-173	0	PHF10
8.327921753503676e-178	1.6241143084563519	0.456	0.113	1.789420547175335e-173	0	LRP3
1.062427937263097e-177	1.1624940126556198	0.501	0.137	2.2828389087972165e-173	0	RFC2
1.52274379477477e-177	1.3006868175490651	0.641	0.213	3.271919591832548e-173	0	TRAPPC2L
1.9058337647212751e-177	0.7190022714977875	0.997	0.899	4.095065010256604e-173	0	RPS14
3.568813404406028e-177	0.7130152791575934	0.996	0.814	7.668309362047232e-173	0	RPS27A
5.898818529931866e-177	1.2838058539066106	0.669	0.237	1.26747913752646e-172	0	WDPCP
6.797459735811276e-177	1.2234445159277705	0.63	0.207	1.460570173433769e-172	0	FNIP2
1.2913658535235147e-176	1.5342276318103245	0.54	0.164	2.774757809465976e-172	0	USP37
2.6924232343999836e-176	1.253752083075768	0.652	0.222	5.785209803755245e-172	0	ATP5MC1
4.8815055061348536e-176	1.12450707467351	0.802	0.33	1.048889088103196e-171	0	PSME2
9.036601124516496e-176	0.6910829069203004	0.998	0.748	1.9416944836248596e-171	0	RPL7
1.4117760846703944e-175	0.8795473191651751	0.603	0.183	3.0334832731312765e-171	0	ANKRD36
3.8096253617554217e-175	1.1679263297920377	0.694	0.256	8.185742014803875e-171	0	PLCB1
3.8201629376315926e-175	1.3085117490064824	0.488	0.127	8.208384104089003e-171	0	CHD1L
4.8543966904284537e-175	1.3873172065829944	0.478	0.126	1.0430642168723618e-170	0	FARSB
1.6682823276028795e-174	1.036036197540049	0.679	0.234	3.5846382373203076e-170	0	NAA15
2.77983521305918e-174	1.6416872676666556	0.417	0.098	5.97303192230026e-170	0	ACAT2
2.988761958563696e-174	1.1502547258056355	0.768	0.311	6.4219528203658134e-170	0	CEP57
3.846076018652505e-174	1.0092054285469088	0.776	0.304	8.264063541278637e-170	0	HSPD1
3.8923839953275946e-174	1.0297370694311923	0.798	0.315	8.363565490760403e-170	0	HEXB
5.783764391650769e-174	1.1494299387079225	0.565	0.169	1.2427574548340007e-169	0	MRPL1
6.141141802473411e-174	0.7727130192961256	0.991	0.735	1.3195471390974617e-169	0	RPL31
7.227336494442809e-174	1.758741564724099	0.328	0.061	1.5529377925609266e-169	0	CCDC15
1.7811791495270245e-173	1.1160067449433937	0.648	0.212	3.827219638588717e-169	0	NEDD1
3.850865249098292e-173	0.5709772702796081	0.998	0.793	8.274354160737499e-169	0	RPL10
4.330658604423471e-173	1.189891931906936	0.723	0.275	9.305286143324712e-169	0	SURF4
5.455182237906527e-173	1.084174463878612	0.898	0.424	1.1721550074589754e-168	0	NDUFB7
6.00332543900968e-173	1.2396021694383728	0.52	0.146	1.28993453708001e-168	0	HAUS6
6.839510721515791e-173	1.1667526260570062	0.658	0.225	1.4696056687320982e-168	0	N4BP2
6.978184750465639e-173	1.179372795099576	0.696	0.252	1.4994025573325518e-168	0	RAD23A
7.122366158974447e-173	1.0874854314227227	0.658	0.219	1.5303828165788393e-168	0	PHPT1
9.521274772991317e-173	1.1207991979094964	0.873	0.444	2.0458363104726445e-168	0	SNTB1
1.961756950804699e-172	0.9979103975917527	0.644	0.212	4.215227160194057e-168	0	PRRG4
3.0580129023767264e-172	1.732382226682311	0.337	0.066	6.5707523233368725e-168	0	TIPIN
3.283542569665129e-172	1.1373058563468113	0.89	0.521	7.055347919439464e-168	0	PDE4D
3.4806325244774907e-172	1.2075675814219822	0.663	0.23	7.478835105344784e-168	0	CAND1
4.042699375940837e-172	1.2303135309951627	0.769	0.314	8.686548149084077e-168	0	ETFB
4.1582905809909785e-172	1.1351750851689875	0.818	0.36	8.934918971375315e-168	0	ERH
4.8830689236749535e-172	1.1734727806178433	0.698	0.258	1.0492250196300374e-167	0	SLF2
8.581167889401578e-172	1.1222874350973249	0.733	0.279	1.843835544395717e-167	0	ASXL1
8.676990086872371e-172	1.1607329362692027	0.649	0.22	1.8644248599662664e-167	0	ELAVL1
9.255515061331449e-172	0.9937117074327946	0.94	0.516	1.9887325212282885e-167	0	AP2S1
1.5123321950453935e-171	1.1389333995313002	0.818	0.344	3.249548187494037e-167	0	METAP2
2.1135456446511646e-171	1.2678127211520813	0.575	0.178	4.541375526661958e-167	0	CSPP1
3.48086312988046e-171	2.4594878832383995	0.272	0.043	7.479330607174145e-167	0	EMC9
2.3688181576698734e-170	0.6197586497868957	0.891	0.411	5.0898795753852566e-166	0	NPM1
9.7096150627171e-170	1.2324585565665649	0.6	0.193	2.0863049885260233e-165	0	KIAA0586
1.0567760651520706e-169	1.1849567470750242	0.518	0.147	2.270694731192254e-165	0	IGF2BP2
1.6494958985064582e-169	1.0256420668845454	0.909	0.447	3.544271837120827e-165	0	NDUFB11
1.7502998624512147e-169	2.3601561781318545	0.28	0.046	3.760869314448925e-165	0	PLD4
2.179297829985256e-169	0.9531524647212651	0.949	0.501	4.682657247289319e-165	0	VAMP8
3.0741007578808376e-169	1.3381002742198642	0.525	0.15	6.605320298458556e-165	0	SNRNP40
5.1075520735008813e-169	1.793849547208883	0.347	0.072	1.0974597140331344e-164	0	CTPS1
6.494279068092322e-169	1.2180378855742406	0.526	0.151	1.3954257433609973e-164	0	RCC1
1.3999212091331162e-168	0.9611027778012857	0.934	0.606	3.0080107020643267e-164	0	PGAM1
1.832307432291952e-168	1.1314397064435677	0.664	0.233	3.937078979765717e-164	0	ELP4
2.5061921689288947e-168	1.8138912393004536	0.35	0.072	5.385055113377516e-164	0	RAD51C
3.142408780818898e-168	1.3893726332293683	0.493	0.138	6.752093747345566e-164	0	MPHOSPH6
3.6084613319663367e-168	0.6587477692089889	0.998	0.916	7.753500863996067e-164	0	RPL37
5.13336573310713e-168	1.2501628010434027	0.708	0.275	1.103006295072729e-163	0	NNT
8.314826178161567e-168	1.3958693474899722	0.468	0.126	1.7866067009015758e-163	0	MAST2
1.3144641051661542e-167	1.1205814544351247	0.783	0.322	2.824389022770515e-163	0	TXNL4A
1.517036853668425e-167	1.399938672709465	0.545	0.167	3.259657087477345e-163	0	EEFSEC
4.4075987756671165e-167	0.9612174623154279	0.864	0.393	9.470607489275934e-163	0	SND1
1.1064035469646191e-166	1.1009772094180859	0.648	0.223	2.377329301362877e-162	0	VDAC3
1.5909640658768097e-166	1.1410310181380061	0.648	0.226	3.418504488349501e-162	0	CLPB
2.259278054086952e-166	1.1403601880761112	0.667	0.239	4.854510754816634e-162	0	LIN54
2.2620661919873822e-166	1.0364300516682192	0.925	0.482	4.860501626723288e-162	0	ATP5F1D
2.5162655843286287e-166	1.215808551603752	0.616	0.202	5.406699861046924e-162	0	MRPS16
3.5545004896094097e-166	1.1690605897487587	0.591	0.191	7.637555202023739e-162	0	THOC1
3.909637571589203e-166	1.1456861193290908	0.707	0.268	8.40063825007372e-162	0	LRRC58
4.309570118905991e-166	1.4968813610401113	0.442	0.112	9.259973314493304e-162	0	TADA2A
4.314276973650822e-166	0.9428649490296177	0.905	0.429	9.270086933283521e-162	0	EIF3L
6.771811051012833e-166	1.1614604392357737	0.516	0.145	1.4550590405311274e-161	0	CYBRD1
6.827614836561677e-166	1.420412843685447	0.517	0.149	1.4670495999320076e-161	0	ACAT1
1.125266676717401e-165	0.9526428714939379	0.918	0.503	2.4178605082626797e-161	0	PTGES3
2.2569465161603153e-165	1.245799223749095	0.609	0.203	4.84950097927367e-161	0	EIF4EBP1
3.059591362238548e-165	1.4260726388266152	0.499	0.144	6.574143960041968e-161	0	NDUFAF2
5.082453908123199e-165	1.7658613858774588	0.335	0.067	1.0920668712384319e-160	0	ACYP1
5.459216001660617e-165	0.9300009010162756	0.877	0.403	1.1730217422768168e-160	0	TFEC
1.6287284207888184e-164	1.2016686593442873	0.789	0.37	3.499648757748934e-160	0	PRKCA
2.1558751507815105e-164	1.1438727381361011	0.774	0.325	4.6323289364842317e-160	0	SLIRP
2.739168749783446e-164	1.053931533115231	0.814	0.37	5.88565189265969e-160	0	TUBGCP3
3.279622127108466e-164	1.8941618916816645	0.3	0.054	7.046924064517962e-160	0	USP31
3.71474463452961e-164	1.7343965809066342	0.351	0.075	7.981871796213773e-160	0	ERI2
6.463990218100002e-164	1.0046825476879917	0.884	0.419	1.3889175781631475e-159	0	UQCRQ
8.041311961230696e-164	1.2513616910771006	0.596	0.199	1.7278367011096396e-159	0	EPHA1-AS1
8.893119198861608e-164	0.9773881079957515	0.905	0.514	1.9108645222593937e-159	0	USP48
1.482993839836304e-163	1.4789871393694116	0.445	0.117	3.186508863656267e-159	0	ALMS1
1.638262411829233e-163	0.9386710281442633	0.962	0.604	3.520134444297473e-159	0	SERBP1
2.1225846370716228e-163	1.0187460474811103	0.635	0.209	4.560797609675796e-159	0	FBL
2.219819800341719e-163	0.9762778231178816	0.501	0.138	4.769726804994251e-159	0	IMPDH2
6.336328709643112e-163	1.5397689592517954	0.426	0.107	1.3614869498410155e-158	0	ABHD12
1.922685610523418e-162	1.041911788382603	0.844	0.379	4.1312745713316685e-158	0	DNAJC15
3.5033624798006275e-162	0.5793320056144973	0.997	0.855	7.527674960347609e-158	0	RPS27
3.895603306616296e-162	1.4018195145933343	0.516	0.153	8.370482824926436e-158	0	ARMC1
4.663651311363181e-162	1.1795593567462554	0.621	0.213	1.0020787572726067e-157	0	MAP3K4
4.931183643651995e-162	1.2423410870858669	0.593	0.196	1.0595634295115042e-157	0	PREP
9.61295617941314e-162	1.1722208365072841	0.584	0.187	2.065535894270501e-157	0	PIGK
1.3125066940463047e-161	1.0805146223413635	0.566	0.175	2.820183133497295e-157	0	PUM3
1.5644655687009655e-161	1.0574986497801415	0.657	0.231	3.361567167467764e-157	0	WBP11
1.7406488501022915e-161	1.4948942429923318	0.484	0.142	3.740132184214794e-157	0	DPH6
2.1512843592109346e-161	0.9646348071198427	0.798	0.342	4.622464702636535e-157	0	DNM1L
2.2081614781316393e-161	1.176947788044364	0.628	0.218	4.7446765680614533e-157	0	IPO7
2.871950859093463e-161	1.00713674181732	0.672	0.231	6.170960810934124e-157	0	MNAT1
2.970504845714468e-161	1.3249885949402758	0.434	0.11	6.382723761986677e-157	0	PAICS
3.4048207854767565e-161	1.041369094291392	0.791	0.342	7.315938421753907e-157	0	ASCC3
5.059418333532354e-161	1.1882310590252352	0.563	0.177	1.0871172173260969e-156	0	ATL2
6.37966061073681e-161	0.951678015718493	0.879	0.429	1.3707976754290183e-156	0	PDIA3
7.0297717934923994e-161	1.1735439986855587	0.541	0.166	1.5104870652677119e-156	0	PIEZO1
7.185555248631743e-161	0.65396780374836	0.996	0.902	1.5439602562735026e-156	0	UBA52
1.1240406488049044e-160	1.146118852345954	0.59	0.191	2.415226142087098e-156	0	HSPE1
1.8154077000519532e-160	0.7334547996244751	0.978	0.605	3.9007665251016317e-156	0	RPL4
4.2832443992860947e-160	2.000026990627756	0.273	0.046	9.203407240746031e-156	0	C9orf40
5.447600931043481e-160	1.1484239445562423	0.688	0.259	1.1705260120533127e-155	0	SNRPC
5.862277601507712e-160	1.7931073568797147	0.275	0.047	1.2596275882359619e-155	0	ZNF90
6.41219077170927e-160	2.109565334746022	0.349	0.074	1.3777874311171707e-155	0	WDR5
6.970185553650989e-160	1.2336390935623962	0.55	0.17	1.497683769912988e-155	0	CEP120
9.531669343583776e-160	1.8879855212961945	0.352	0.077	2.048069791855846e-155	0	BOLA3
1.0064179259679776e-159	1.1254474031795787	0.599	0.198	2.1624901975273933e-155	0	DTNB
1.0623199890041713e-159	1.2649003508461718	0.523	0.156	2.282606960373263e-155	0	CNOT9
2.334131086304782e-159	1.7198998974493602	0.355	0.08	5.015347465143085e-155	0	AKAP7
2.5764791469652584e-159	1.0464418847051384	0.74	0.287	5.53608074308425e-155	0	CCT6A
3.7748067322358466e-159	1.0244866970224826	0.872	0.425	8.110927225555164e-155	0	XRCC6
4.273353918160522e-159	0.9590999272945526	0.908	0.467	9.182155563951514e-155	0	ATP5F1A
4.961358869908789e-159	0.7557509869308241	0.995	0.781	1.0660471803773016e-154	0	RPL26
5.407241787282018e-159	1.097563168786065	0.855	0.416	1.1618540428332871e-154	0	CCT5
6.879580941888096e-159	1.2983284698449715	0.547	0.171	1.4782155569834952e-154	0	EIPR1
7.505395970276507e-159	1.144950082284506	0.672	0.244	1.612684432133313e-154	0	PDCD5
1.1423651911476212e-158	1.022996749887945	0.875	0.446	2.4546000862188936e-154	0	MRPL33
1.3866326744988583e-158	1.5888983228867888	0.327	0.067	2.9794576276956967e-154	0	TUBGCP5
3.0475456538020582e-158	0.8890704641472866	0.514	0.146	6.548261346324483e-154	0	ENOSF1
1.3794760619968567e-157	1.392047964820199	0.522	0.158	2.964080214412646e-153	0	MLH1
3.52057258952732e-157	1.2389767098220206	0.407	0.101	7.564654323117353e-153	0	NOM1
3.736286675348959e-157	0.9743535210155825	0.731	0.282	8.028159179322308e-153	0	GRAMD1B
4.337127690556098e-157	1.7971474806025451	0.307	0.059	9.319186268697888e-153	0	JPT2
7.931618685714579e-157	1.3659229721083261	0.415	0.105	1.7042669069994916e-152	0	NUP37
2.6376636556245823e-156	1.0240847685705372	0.637	0.223	5.66754789684054e-152	0	TFAM
2.8530436268648385e-156	1.1634556557535816	0.572	0.183	6.1303348410444785e-152	0	TMEM245
4.4440719717560824e-156	1.0592348095839634	0.834	0.404	9.5489774457122945e-152	0	CTCF
4.766566460341638e-156	1.187871393391093	0.632	0.222	1.0241921353336079e-151	0	EIF2S1
5.82400299931212e-156	0.6989638896539365	0.728	0.27	1.2514035244621952e-151	0	ERLIN1
8.81756121568988e-156	1.1739668721280834	0.604	0.2	1.8946293784152846e-151	0	ZDHHC12
8.982714313470063e-156	1.1699542924278004	0.547	0.17	1.9301158245353125e-151	0	XPO4
1.0713724037613544e-155	1.0206856406304348	0.736	0.298	2.302057883962022e-151	0	OLA1
1.1512102808955316e-155	0.7510210110714939	0.991	0.758	2.4736055305602287e-151	0	ATP5MG
2.3101803594233826e-155	1.2661463159366355	0.581	0.194	4.963884538293022e-151	0	HTATSF1
2.503073835332726e-155	1.004595116463755	0.774	0.331	5.378354749979428e-151	0	ATP1B3
6.278856973918051e-155	1.0448105787832276	0.823	0.375	1.3491379979857715e-150	0	NDUFC2
6.317916333939364e-155	0.773309795194804	0.588	0.183	1.357530682673551e-150	0	PEBP1
7.510933526784028e-155	1.2053527850125145	0.467	0.13	1.6138742869000843e-150	0	DDX10
1.929362212665418e-154	1.6804421376951644	0.36	0.082	4.1456205863541837e-150	0	SMPD4
3.373248927263655e-154	1.3517329666504043	0.462	0.129	7.248099970011416e-150	0	IER3IP1
3.444759895988335e-154	0.7980043810407018	0.978	0.563	7.401755588510136e-150	0	MS4A6A
3.708111201073945e-154	0.9992730094246606	0.543	0.168	7.967618537747585e-150	0	PRKACB
4.542825128286558e-154	0.7116307258181291	0.992	0.805	9.761168353149327e-150	0	RPL38
5.7618690362327754e-154	1.2639306456444674	0.48	0.139	1.2380527998153365e-149	0	NCEH1
6.883227678790892e-154	1.56362511390271	0.455	0.129	1.478999131341799e-149	0	SAMD1
3.7746309866104476e-153	1.0372765978629959	0.866	0.436	8.110549600929869e-149	0	PARK7
5.430048084836106e-153	1.1333011677619684	0.467	0.13	1.166754431988734e-148	0	C12orf4
5.558280125776148e-153	0.999623158920241	0.942	0.564	1.1943076506255208e-148	0	HP1BP3
8.121306999140433e-153	1.4618524444213803	0.475	0.137	1.745025234905305e-148	0	MRPS12
8.672599701125581e-153	0.9411916640480709	0.8	0.342	1.8634814977808535e-148	0	G3BP1
1.3386493611064681e-152	1.2674425006786239	0.59	0.201	2.876355882209468e-148	0	MRPL21
2.0895795415169425e-152	1.816000463737931	0.285	0.053	4.489879560857454e-148	0	SSX2IP
2.2622823419325016e-152	0.7509377295787981	0.872	0.396	4.860966068110366e-148	0	SPN
2.3212546425191917e-152	1.1129966006826368	0.566	0.185	4.987679850380987e-148	0	FTO
2.3745589572165657e-152	0.9387780638021205	0.921	0.519	5.102214831371235e-148	0	ATP5MF
4.053810091353076e-152	1.0471797619844045	0.748	0.316	8.710421743290355e-148	0	CA5B
4.7684737875414e-152	1.24142861846727	0.509	0.154	1.0246019627290207e-147	0	STIP1
4.894429841227572e-152	1.517274898929357	0.401	0.102	1.0516661399845683e-147	0	PAK1IP1
5.317304476702818e-152	1.1994100794279983	0.584	0.196	1.1425292129091346e-147	0	NDUFAF8
5.492516475255531e-152	1.2961697816199609	0.469	0.136	1.180177015038156e-147	0	ZRANB3
6.149546128152499e-152	1.0206534586366969	0.752	0.313	1.3213529765561275e-147	0	DNAJC1
6.5455691849178005e-152	1.0951476332358292	0.708	0.279	1.4064464507632878e-147	0	RABL6
8.75802080443742e-152	0.9756949782400214	0.732	0.288	1.8818359302494686e-147	0	AK2
1.0057746673540869e-151	1.38912967662473	0.395	0.098	2.1611080277437264e-147	0	ALG8
1.030140625156478e-151	1.377791237747683	0.401	0.1	2.2134631612737243e-147	0	POP5
1.1545469071165667e-151	1.6662570282416456	0.36	0.085	2.480774939321367e-147	0	HACD3
2.235333027758913e-151	0.9503348901442241	0.726	0.287	4.8030600767455765e-147	0	ATXN10
3.3008562368471935e-151	1.2823087111251454	0.539	0.169	7.092549796113564e-147	0	POLR2I
3.3333149511176726e-151	1.04844194936914	0.735	0.295	7.162293835466543e-147	0	PSMB2
4.5647273235893743e-151	0.770732930280392	0.963	0.588	9.808229600196489e-147	0	EIF3A
5.66792184194896e-151	0.8093037815715893	0.842	0.41	1.217866366179573e-146	0	SLC39A11
1.0325140015913128e-150	1.0987922206622738	0.591	0.2	2.218562835219254e-146	0	HPRT1
1.2266402086136887e-150	0.9541518063132106	0.916	0.533	2.6356818162482326e-146	0	HNRNPF
1.383530098608365e-150	0.9871738480428913	0.822	0.369	2.9727911228797936e-146	0	ANO6
2.664482418798871e-150	1.0486743017461742	0.677	0.254	5.725173373273134e-146	0	SNX5
2.730065805578614e-150	1.1579344903782318	0.593	0.2	5.866092396446768e-146	0	BCL7C
4.5997562171778914e-150	0.6963421884182257	0.896	0.466	9.883496183850136e-146	0	APP
9.578611107731209e-150	1.2116610872236884	0.45	0.125	2.0581561687182047e-145	0	DDX55
1.5674220849091992e-149	1.4107912806856204	0.39	0.097	3.3679198338443966e-145	0	NARS2
1.9071715211448268e-149	1.3320068512445127	0.341	0.074	4.097939447483889e-145	0	CNTROB
2.004069167530164e-149	0.9849104075121636	0.465	0.128	4.306143420272063e-145	0	RNASE3
2.1149803376047696e-149	1.3105450366005669	0.578	0.201	4.5444582514113685e-145	0	CEBPG
2.1510409852012652e-149	1.2818816441741046	0.521	0.165	4.6219417649019586e-145	0	ZNF718
2.681752229939823e-149	1.7041624157412676	0.324	0.069	5.762281016471698e-145	0	SLC27A6
3.2189247326381725e-149	0.9191527058764929	0.919	0.514	6.916503573019641e-145	0	EIF2S2
3.4722599837763807e-149	0.9168137175908864	0.791	0.337	7.46084502714031e-145	0	APRT
3.657346447809473e-149	1.0602764126308186	0.749	0.322	7.858540312408215e-145	0	RFC1
4.064149850730577e-149	1.1805057279198468	0.535	0.17	8.732638784264791e-145	0	CHRAC1
5.251882418337373e-149	1.1750008818620734	0.546	0.176	1.1284719752281513e-144	0	NVL
6.431201943491168e-149	0.9563165456540863	0.798	0.356	1.3818723615979472e-144	0	NAP1L4
2.1095873439099405e-148	0.7083768268159427	0.988	0.736	4.5328703258592894e-144	0	RPL24
2.350820418337409e-148	0.8886561311151346	0.899	0.475	5.0512078328815903e-144	0	SSR4
2.6652785673286055e-148	0.8591982070427271	0.753	0.309	5.726884057618975e-144	0	PTDSS1
5.903079787451257e-148	1.1539402842529038	0.623	0.225	1.2683947539296516e-143	0	MGMT
6.283234378742706e-148	1.1143985866314636	0.615	0.219	1.3500785709604453e-143	0	CYB5B
7.844467330882017e-148	0.9000261886235754	0.671	0.247	1.685540695386619e-143	0	MIF
1.0332627272186366e-147	0.6607913725787642	0.914	0.473	2.2201716219746844e-143	0	HINT1
1.7129728499849397e-147	0.9801030229627499	0.649	0.237	3.68066476276264e-143	0	RASSF1
1.8777901325775317e-147	0.7329918905358999	0.989	0.778	4.0348076578693425e-143	0	COX4I1
2.4397931549851716e-147	1.5567345546775058	0.339	0.075	5.242383552116638e-143	0	UBR7
3.491243497529632e-147	1.129427187697147	0.601	0.208	7.5016349031419205e-143	0	UCHL5
4.73327924886951e-147	1.0755462978065902	0.486	0.14	1.0170397122045915e-142	0	LGALS12
4.7534886467264496e-147	1.2370485219571	0.536	0.174	1.0213821055221122e-142	0	AFG3L2
5.368319970304976e-147	1.5104472732296732	0.384	0.095	1.1534909120194302e-142	0	SHMT2
7.936040894749741e-147	0.8309242856812338	0.979	0.746	1.7052171070548767e-142	0	HSP90AA1
8.420316187950469e-147	0.9882135198803673	0.861	0.441	1.809273339304917e-142	0	DNAJC8
9.335685308558437e-147	0.8462579337262186	0.649	0.239	2.0059587022499513e-142	0	RASSF4
1.3101766897341578e-146	0.856457992095802	0.723	0.295	2.815176653231785e-142	0	SUGP2
1.9517177626620167e-146	1.1376572528864843	0.589	0.201	4.193655956631875e-142	0	GADD45GIP1
2.0106109693977954e-146	0.9243264525349704	0.953	0.582	4.3201997899450426e-142	0	ATP5ME
2.1178941576767238e-146	1.1485907822093864	0.718	0.298	4.550719176599977e-142	0	MRPL41
2.2639066794458316e-146	1.0958714216459322	0.648	0.239	4.8644562821252586e-142	0	CHCHD10
3.1357213513181883e-146	1.0814389183346926	0.451	0.125	6.7377244675773907e-142	0	MLC1
3.7656837226369157e-146	1.0158246652307938	0.821	0.377	8.09132461482994e-142	0	MRPL20
4.407081341143602e-146	1.2793675139083132	0.419	0.113	9.469495677715257e-142	0	ACAD9
7.007565722832433e-146	1.3857518607003934	0.423	0.114	1.5057156468650047e-141	0	CEP85
7.364699931447387e-146	0.5400798480865259	0.996	0.863	1.5824530742701002e-141	0	RPL30
7.457351009804281e-146	0.9937930748744752	0.542	0.171	1.602361011476646e-141	0	NCBP1
7.525431358780834e-146	1.0133413606435855	0.668	0.256	1.616989436061238e-141	0	CEP135
8.171199316740843e-146	0.7739076745831066	0.984	0.74	1.7557455971881048e-141	0	PSMA7
1.0297807386285724e-145	0.625031072753715	1	0.943	2.2126898730912138e-141	0	RPL28
1.81930832853745e-145	1.4140224024761712	0.398	0.103	3.9091478055284186e-141	0	METTL4
2.0114002707633727e-145	1.0145765984863102	0.632	0.228	4.321895761789259e-141	0	INTS10
3.0264554815600787e-145	0.8884555949532098	0.928	0.54	6.502944893228141e-141	0	CLTA
3.1929217997858285e-145	1.6486496702476487	0.339	0.077	6.860631071199809e-141	0	SLC2A4RG
5.719378930193196e-145	1.558347991596546	0.342	0.078	1.228922950730612e-140	0	CCDC138
7.210227734359248e-145	0.9080295696409788	0.923	0.541	1.5492616332817715e-140	0	ERP29
1.2611367450211548e-144	0.6271096126346682	0.997	0.93	2.7098045240269554e-140	0	RPL39
1.8052625565488806e-144	1.0183139230174079	0.681	0.271	3.87896765525658e-140	0	TRIM24
2.2941821650497717e-144	1.117402963556416	0.532	0.17	4.929509218042444e-140	0	EXOSC10
2.4194720007702838e-144	0.931574932060332	0.768	0.336	5.198719488055109e-140	0	CENPC
4.589529097567584e-144	0.9622959532228589	0.816	0.39	9.861521171943468e-140	0	DHX9
5.668792246039484e-144	0.7566911993632064	0.477	0.14	1.2180533899065039e-139	0	FAM136A
6.107245389114431e-144	0.969838198441517	0.906	0.516	1.312263816759018e-139	0	DBI
6.132572477438965e-144	0.9989631305350957	0.591	0.209	1.3177058482273103e-139	0	NUP62
7.543077490773964e-144	1.2243379072427243	0.518	0.165	1.6207810604426016e-139	0	MRPS35
7.952809178830493e-144	1.463336363354209	0.317	0.067	1.708820108255308e-139	0	ZNF684
8.137758438732999e-144	1.0514634889115597	0.763	0.336	1.7485601557305596e-139	0	CUL1
8.521772940208964e-144	1.548783065034255	0.368	0.09	1.8310733516627e-139	0	HINT2
9.647035666684652e-144	1.1509068543676655	0.543	0.177	2.0728585537005312e-139	0	MRPL3
1.0876043902674565e-143	0.571038534328411	0.99	0.712	2.336935553367684e-139	0	RPL14
1.2278540823076715e-143	0.9226951783053292	0.561	0.184	2.6382900666544938e-139	0	SH3RF1
1.552516288585326e-143	0.6710156045206439	0.996	0.875	3.33589174928329e-139	0	TMSB10
2.4760290856219183e-143	1.0276755448720059	0.682	0.267	5.320243696275816e-139	0	COA1
2.6084184323628684e-143	1.0977644297845415	0.596	0.21	5.6047086856180954e-139	0	LCLAT1
3.254199097802698e-143	1.491547553001593	0.385	0.098	6.992297601448658e-139	0	NRM
7.387892916163855e-143	0.9648395096132567	0.818	0.389	1.5874365508961275e-138	0	ATP5PO
7.434070631545462e-143	0.8947848630513295	0.752	0.311	1.5973587566001734e-138	0	TNS3
1.0462715654923585e-142	1.0837050050038095	0.549	0.18	2.2481237127734306e-138	0	TTF1
1.2249965188350245e-142	1.4593556870141808	0.335	0.075	2.6321500200208173e-138	0	CTNNAL1
1.4599837543583312e-142	0.6868193801870232	0.587	0.194	3.137067092989746e-138	0	FOCAD
1.6298638695463994e-142	1.1815355518380706	0.64	0.241	3.5020884964943484e-138	0	NDUFA6
1.874051692545922e-142	1.270138148857325	0.465	0.138	4.0267748717734226e-138	0	ZMYND11
3.6392846607026716e-142	0.9753328486071733	0.706	0.281	7.81973095045183e-138	0	EFTUD2
4.312092131596755e-142	1.3699001559774444	0.315	0.067	9.265392363161947e-138	0	AP1S3
5.004527902831463e-142	0.5507859152032304	0.862	0.41	1.0753229104813965e-137	0	HSP90AB1
5.735350211383806e-142	0.9507817185475338	0.806	0.367	1.2323546999200384e-137	0	SSBP1
1.2087635458144084e-141	1.0271394233668016	0.583	0.198	2.5972702308914193e-137	0	NAGA
1.369023552112159e-141	1.0647508523357871	0.591	0.21	2.941620906423396e-137	0	METTL15
1.6403567927903832e-141	1.4376463961987347	0.409	0.111	3.524634640668696e-137	0	FAM20B
1.6517961795675812e-141	1.288234534612915	0.461	0.138	3.549214451036862e-137	0	TIMM23B
1.704082339419978e-141	0.9461418801856114	0.719	0.287	3.6615617227117064e-137	0	CYCS
1.99802821934271e-141	0.9679698438700723	0.574	0.197	4.2931632349016808e-137	0	PIGN
2.5788021850072824e-141	1.1006160830831586	0.545	0.183	5.541072254925148e-137	0	CMTM4
2.649489069666785e-141	1.2463349518301665	0.363	0.088	5.6929571639930215e-137	0	EBP
4.499254564004408e-141	1.1604575578548268	0.425	0.115	9.667548281676272e-137	0	AGPAT5
7.251495841688743e-141	0.9660854992201984	0.822	0.41	1.5581289115036602e-136	0	DGKG
1.1862382912722552e-140	1.642099437708174	0.321	0.071	2.548870216456695e-136	0	ZW10
1.8256174531554122e-140	0.8665065122070539	0.59	0.202	3.922704221595034e-136	0	NDUFV1
2.0220717569471877e-140	1.2576514265368122	0.405	0.109	4.344825584152422e-136	0	TMEM209
2.0453018310796119e-140	1.0270168804613233	0.47	0.141	4.394740044440762e-136	0	MBNL3
2.4019715004647565e-140	0.7745097982155856	0.837	0.384	5.161116163048622e-136	0	ANAPC5
2.426845009104078e-140	1.639500429327674	0.329	0.076	5.214561871061932e-136	0	ARHGAP32
2.4536563174150494e-140	1.5433064750765604	0.359	0.089	5.272171329229717e-136	0	PAXIP1
3.413138489987044e-140	1.1004126804275742	0.633	0.234	7.333810673435161e-136	0	TXN2
5.324616924398415e-140	0.9781334817100903	0.604	0.215	1.1441004385454874e-135	0	SHLD2
5.406602234997545e-140	1.2637849007790003	0.45	0.132	1.1617166222339224e-135	0	TSEN15
5.711898257438808e-140	1.0212513865401533	0.507	0.155	1.2273155785758767e-135	0	STOML2
1.2126558542915602e-139	0.9756690638374613	0.723	0.292	2.6056336341162754e-135	0	EIF3J
1.3625119968551224e-139	1.2890629650241545	0.47	0.143	2.9276295276426015e-135	0	XPNPEP1
2.460048432146615e-139	1.0406408614665659	0.463	0.136	5.285906066153432e-135	0	GLMN
4.551373861968447e-139	1.168687051600811	0.554	0.187	9.779537017211602e-135	0	MRPL13
8.27593205068539e-139	0.8037099854549162	0.845	0.411	1.77824951973077e-134	0	SRSF7
9.628080453115505e-139	1.6934413234450818	0.397	0.108	2.0687856469609286e-134	0	NRGN
9.818087262114166e-139	1.0490427417783788	0.615	0.224	2.1096124100104708e-134	0	NUDT21
1.2492896425909922e-138	1.0296418801649967	0.641	0.238	2.684348655035265e-134	0	PFDN2
1.4207922162875704e-138	1.084235635471361	0.5	0.156	3.0528562351371023e-134	0	DKC1
2.462878040931549e-138	1.0043287210611664	0.807	0.398	5.29198604654962e-134	0	COMMD10
3.2570083427370107e-138	1.4071538232671459	0.426	0.119	6.998333826039015e-134	0	LAGE3
3.515962361735511e-138	0.8735352912937416	0.908	0.546	7.554748326661092e-134	0	PDS5B
5.475066668936464e-138	1.100618039126514	0.431	0.121	1.176427575154378e-133	0	HACE1
8.864652025137657e-138	1.6100038329166537	0.297	0.062	1.9047477806413284e-133	0	CEP89
3.1035894523186124e-137	0.5391178651984438	0.858	0.419	6.6686826561970025e-133	0	NKG7
3.129458484798628e-137	0.8474722179605814	0.911	0.515	6.7242674462868125e-133	0	HADHA
3.5419270054761523e-137	0.5322728128821037	0.998	0.844	7.610538556666609e-133	0	RPL11
3.8458125692142856e-137	1.355025356177027	0.41	0.113	8.263497467470735e-133	0	TOMM5
3.959124251797739e-137	1.003878967476266	0.659	0.253	8.506970279837802e-133	0	MTCH2
5.176665218547231e-137	0.8851480384914452	0.903	0.475	1.1123100555092435e-132	0	EID1
5.32580900722515e-137	1.7925770245780437	0.25	0.045	1.144356581382468e-132	0	THOP1
6.496049660252116e-137	0.8799524586842258	0.553	0.181	1.3958061904983721e-132	0	RAB44
8.072376863883579e-137	1.07450117338605	0.581	0.204	1.7345116167426646e-132	0	NUP93
1.230685546978716e-136	0.6231449479613939	0.913	0.5	2.644374034793167e-132	0	P4HB
1.886407500373155e-136	0.7554607420319264	0.544	0.177	4.053323796051798e-132	0	POLE
2.2399076763070874e-136	0.841197206290945	0.918	0.505	4.8128896240810387e-132	0	NDUFS5
3.721630482853434e-136	0.9890765930741171	0.706	0.286	7.996667418507174e-132	0	MESD
3.865692887096815e-136	0.8914249740583743	0.712	0.287	8.306214306504926e-132	0	CCT4
5.738896515700653e-136	1.6266207410033355	0.29	0.06	1.2331166943285992e-131	0	DGCR8
5.907263726681422e-136	1.1178523466011214	0.551	0.192	1.269293756952037e-131	0	SIK2
1.1447638754830698e-135	0.7574428698883816	0.938	0.562	2.459754139250472e-131	0	YWHAH
1.2500812086017632e-135	0.906622393596521	0.524	0.17	2.6860494929226086e-131	0	CLEC11A
1.928177139279526e-135	0.9976118558345741	0.538	0.178	4.143074219169917e-131	0	CCT2
2.0198923428957572e-135	1.220940237439161	0.412	0.114	4.3401426771801136e-131	0	ARHGAP19
2.0901780460522098e-135	0.8734752552910929	0.536	0.176	4.4911655675523833e-131	0	HSPB1
2.6099728644619725e-135	1.0859714302892367	0.503	0.159	5.60804869386944e-131	0	ZNF22
2.913610020438377e-135	1.0340733193558926	0.533	0.177	6.260473850915941e-131	0	VKORC1L1
2.946016319858748e-135	0.9393657583993535	0.626	0.229	6.330105266480492e-131	0	ATR
3.3127361041937243e-135	0.9629756654311379	0.818	0.387	7.118076067081055e-131	0	SEM1
4.144894593957122e-135	0.7888028013879514	0.685	0.264	8.906135014035668e-131	0	SNHG8
6.498526592572614e-135	1.3689986147265287	0.388	0.105	1.3963384089460776e-130	0	MCUR1
8.123348089315262e-135	0.917202191945901	0.621	0.23	1.7454638039511703e-130	0	SLC10A7
1.533543297874118e-134	1.074903984798644	0.525	0.174	3.2951244841421176e-130	0	ENOX2
1.7424438886767737e-134	1.0723454212016263	0.6	0.218	3.743989183599784e-130	0	COPS3
2.291891344846736e-134	1.6317814863130393	0.312	0.071	4.924586932672182e-130	0	NABP2
2.656552030444682e-134	0.968956085178975	0.673	0.265	5.708133347816489e-130	0	ATP2A2
2.835220981072819e-134	1.086463377908548	0.478	0.146	6.092039322031167e-130	0	ALG5
3.1235403122580334e-134	1.0829680932930776	0.643	0.251	6.711551068948836e-130	0	PSMG2
3.568672412765768e-134	1.628414106001726	0.338	0.083	7.668006413309805e-130	0	ARHGAP10
4.3414111634376197e-134	1.211940841166295	0.719	0.334	9.328390166878414e-130	0	TUBB4B
6.795749478061516e-134	1.3442417328995206	0.372	0.097	1.460202690351078e-129	0	IPO11
7.246180280290604e-134	1.0623359495908318	0.665	0.263	1.556986756826042e-129	0	MRPL23
7.985626703307414e-134	1.0752282642501962	0.53	0.175	1.715871609739664e-129	0	NIFK
9.570592270223803e-134	1.0364368828140091	0.525	0.173	2.0564331611029886e-129	0	PARP1
1.0135563123287747e-133	1.0544479791642556	0.541	0.181	2.177828448300838e-129	0	CASP2
2.4664107149929296e-133	0.9826156040484575	0.565	0.195	5.299576703305308e-129	0	TTLL5
2.6483697268753665e-133	1.2219509157068482	0.421	0.12	5.6905520321371e-129	0	POC5
3.441290944956766e-133	1.3801522452125132	0.428	0.127	7.394301853428603e-129	0	HSPH1
6.204631222289462e-133	0.8592513660325318	0.835	0.404	1.3331891107333367e-128	0	TAGLN2
1.0202137553132723e-132	1.3993105855203898	0.395	0.109	2.192133296041628e-128	0	SNX24
1.522552219211344e-132	0.9787643493328855	0.479	0.147	3.271507953419415e-128	0	BZW2
1.5528393605123878e-132	1.060864589746055	0.445	0.132	3.3365859339329677e-128	0	OSBPL5
2.1006538071260538e-132	0.6901716454961697	0.982	0.632	4.5136748353717517e-128	0	ATP5MC2
2.1028102684460025e-132	1.21683108804339	0.51	0.167	4.5183084238099256e-128	0	HSD17B10
2.8536909633587513e-132	1.2019151798614738	0.452	0.139	6.131725772968949e-128	0	SCAI
4.354852200452509e-132	1.138063031996341	0.561	0.199	9.357270923112306e-128	0	UBE2Q2
4.9263101993527975e-132	0.898438616489301	0.833	0.397	1.0585162725349355e-127	0	SELENOH
5.4279192427539626e-132	1.132826813376017	0.484	0.155	1.1662970076905438e-127	0	BANK1
5.76430835946522e-132	0.9350014753808361	0.856	0.45	1.2385769371982918e-127	0	NDUFA13
6.043737403978323e-132	1.3182183001495111	0.417	0.122	1.2986178559928221e-127	0	EIF2B3
6.100011376053402e-132	0.9692613946780612	0.657	0.258	1.3107094443725946e-127	0	SMS
8.078164653914772e-132	1.017548075028559	0.71	0.294	1.735755239186667e-127	0	NDUFS7
1.0340444099764076e-131	1.1963788142137795	0.466	0.144	2.2218512237163067e-127	0	ELP3
1.374082569342186e-131	1.0910872411559418	0.571	0.2	2.952491216745555e-127	0	PIN1
1.412350245905035e-131	1.2615281424555522	0.426	0.125	3.0347169733761487e-127	0	ATP10A
1.7134472341119768e-131	1.3629192128169776	0.354	0.09	3.6816840719364044e-127	0	ZNF93
1.7500929611123748e-131	0.9579581830200055	0.791	0.361	3.76042474554216e-127	0	C19orf53
3.135112053030713e-131	0.8432694326971171	0.828	0.405	6.736415268347093e-127	0	AURKAIP1
3.2153190019101264e-131	0.9030126979875919	0.778	0.354	6.908755939404289e-127	0	CHCHD3
8.953488097786753e-131	1.0782071957890516	0.588	0.215	1.9238359875714396e-126	0	SUCLA2
9.96987340231035e-131	0.9293026428931697	0.792	0.368	2.142226697954425e-126	0	PPP1CC
1.0071974984953698e-130	0.8299546703000886	0.701	0.28	2.164165265017001e-126	0	URI1
1.1185202892830856e-130	0.879506052255103	0.729	0.317	2.4033645455825662e-126	0	EIF5A
1.1327877800775377e-130	1.623284443823212	0.269	0.054	2.4340211030526054e-126	0	SCML2
1.6334949187582337e-130	0.918216299456119	0.709	0.294	3.5098905319358165e-126	0	MRPS5
1.8026324964794777e-130	1.3835941736449584	0.326	0.078	3.8733164451854535e-126	0	NUP188
2.090172042013201e-130	1.3603413763432493	0.416	0.12	4.491152666673765e-126	0	NUDCD2
2.5145392861802062e-130	0.9293802341713944	0.839	0.418	5.402990564215409e-126	0	PSMA1
2.640311575973223e-130	1.3814488857683593	0.358	0.092	5.673237483293664e-126	0	DCTPP1
3.0134255257355216e-130	1.0284096088481087	0.674	0.278	6.474947427147915e-126	0	HAT1
3.110164482091131e-130	1.0062156014387753	0.532	0.181	6.682810422669214e-126	0	UCHL3
5.449785902175033e-130	0.9868906645251116	0.731	0.325	1.1709954968003492e-125	0	PHTF2
5.584226009744376e-130	1.0546164006446315	0.554	0.194	1.199882642713774e-125	0	LRRC59
6.164956719438851e-130	0.9541101804666027	0.699	0.292	1.3246642503058258e-125	0	SOAT1
7.018018190016182e-130	0.9729725669136856	0.656	0.257	1.507961568488777e-125	0	MYDGF
7.885810456235476e-130	1.4800460832072935	0.315	0.074	1.6944240927313166e-125	0	PELP1
1.0438666041144934e-129	0.8791146736663484	0.894	0.509	2.242956172260812e-125	0	VPS29
1.1064981821427875e-129	1.3721286227721048	0.393	0.109	2.3775326439702074e-125	0	SNAPC5
1.3743012103241185e-129	0.8372430481334419	0.942	0.583	2.9529610106234333e-125	0	SRRM1
1.687928066612623e-129	1.245791973972744	0.433	0.128	3.626851036730543e-125	0	CHTF8
1.7892516870215314e-129	1.076161354654935	0.483	0.155	3.8445650999031644e-125	0	THUMPD2
1.9110996938298824e-129	0.6678648745004465	0.979	0.817	4.1063799121322683e-125	0	SYK
2.2026651735083913e-129	0.7403340977544173	0.698	0.283	4.73286665831748e-125	0	KATNBL1
2.3041474816074383e-129	1.7402044638853624	0.27	0.055	4.950921693729903e-125	0	SPICE1
3.4753158761198935e-129	1.0325220138350804	0.549	0.191	7.467411223018816e-125	0	UXS1
3.572259359959029e-129	0.7408652775767999	0.65	0.252	7.675713686743966e-125	0	SF3A3
3.6125885011761886e-129	1.0571282791294194	0.383	0.104	7.762368912477277e-125	0	KRI1
3.636645328741142e-129	0.8439561145460757	0.957	0.689	7.814059817866092e-125	0	GNG5
4.281915911169287e-129	0.9296932957462408	0.688	0.278	9.200552718329446e-125	0	TCP1
4.378968025481333e-129	1.1386985768564886	0.473	0.15	9.40908859635174e-125	0	ANAPC10
4.8920927185179744e-129	1.0583474247534752	0.495	0.16	1.0511639624279571e-124	0	DCAF1
5.95535818142666e-129	1.234377709090305	0.518	0.182	1.2796278124431465e-124	0	SLC16A7
7.119452998329378e-129	1.0423761424458549	0.792	0.389	1.5297568657510334e-124	0	CDC27
9.927055522526593e-129	0.859054272119827	0.731	0.306	2.133026420125289e-124	0	HDAC2
1.316868835433852e-128	1.315827805666954	0.401	0.114	2.829556066696718e-124	0	PDCD11
1.7009540509967704e-128	0.757857008449464	0.947	0.571	3.6548399693767605e-124	0	EIF3K
1.978616391180279e-128	0.9931467729969231	0.613	0.228	4.251453039729066e-124	0	CD33
2.2031437434486707e-128	1.0382198401180862	0.534	0.181	4.733894961548158e-124	0	KBTBD11
2.6690636056206574e-128	0.9790975150679667	0.601	0.221	5.735016969397106e-124	0	ACP1
2.707307164008585e-128	1.042152241979095	0.439	0.131	5.8171909033052464e-124	0	SEC22C
2.826784599644833e-128	0.8760154374587166	0.685	0.279	6.073912069256853e-124	0	PSIP1
2.9432943667761944e-128	1.1448472993993755	0.456	0.142	6.324256605892009e-124	0	DROSHA
5.04230781255887e-128	1.5793142636831177	0.298	0.067	1.0834406796845243e-123	0	SPEF2
7.066692305615221e-128	1.15892454067006	0.428	0.127	1.5184201757075425e-123	0	ABCE1
7.804387243445195e-128	1.1728549274813944	0.55	0.196	1.676928686999069e-123	0	SNRPA
7.826673999197895e-128	0.8065847695841348	0.93	0.559	1.6817174422076518e-123	0	KHDRBS1
8.745004992180957e-128	0.8357222975424166	0.954	0.707	1.8790392226699224e-123	0	RUNX1
1.3149636866672981e-127	1.1978647683656296	0.451	0.138	2.8254624735420235e-123	0	EED
1.952101918477157e-127	0.9066233208892425	0.597	0.219	4.1944813922318675e-123	0	CNOT10
2.0620912500825804e-127	0.8366229349574963	0.814	0.393	4.4308154690524405e-123	0	NONO
2.7999153566751362e-127	1.0430434188552606	0.576	0.215	6.016178126887865e-123	0	MGST1
5.226703611352379e-127	1.5586975998761914	0.285	0.062	1.1230618049712857e-122	0	SAAL1
7.418507483671007e-127	0.8952965879342282	0.67	0.273	1.5940147030163893e-122	0	THADA
7.744556996854153e-127	1.0681677132913738	0.487	0.156	1.6640729619140519e-122	0	GNL3
9.123091968259196e-127	1.1584991207145265	0.437	0.132	1.9602787712198534e-122	0	CISD2
9.672735725561096e-127	0.8806142698314638	0.773	0.347	2.0783807253513126e-122	0	TFDP1
9.77877904215397e-127	0.7675965160287652	0.93	0.538	2.1011662527876235e-122	0	UBB
1.0171494676911713e-126	0.5155259022790131	0.996	0.847	2.1855490612280198e-122	0	RPS15A
1.3542207209035842e-126	0.8750746605268814	0.726	0.32	2.909814063005531e-122	0	UBE2E2
1.7575607968884928e-126	1.156121230827472	0.434	0.131	3.7764708842743044e-122	0	POT1
1.9824817823117606e-126	0.9463722698566088	0.658	0.266	4.25975860565328e-122	0	ARPC5L
2.621009729668114e-126	1.7224458219950676	0.31	0.074	5.631763606137876e-122	0	MRM2
2.7375623937647723e-126	0.8788940982621041	0.664	0.271	5.882200315482366e-122	0	GMDS
3.745724376746871e-126	0.9863408586469377	0.492	0.162	8.048437968316002e-122	0	MTR
4.478728965867765e-126	1.2778731629084668	0.372	0.1	9.623444928960066e-122	0	NFYB
4.6277337443654554e-126	1.0214764811228387	0.616	0.237	9.943611496518053e-122	0	GTF3C6
4.9549772157995314e-126	0.8891797064306214	0.837	0.429	1.0646759543588453e-121	0	PSMD1
5.1498456015337365e-126	1.933449235854797	0.251	0.049	1.1065473244015539e-121	0	L2HGDH
5.592069399834392e-126	1.1087748292162092	0.429	0.128	1.2015679519424159e-121	0	NUP43
7.806302962674216e-126	0.8816013453468599	0.918	0.566	1.6773403175898087e-121	0	RAB32
8.328959069383039e-126	1.4806625735686996	0.346	0.09	1.7896434352383336e-121	0	MRPL17
8.461489887807785e-126	0.921961358365707	0.677	0.28	1.8181203321932588e-121	0	ARSB
1.3195069152254135e-125	1.1366053346708014	0.475	0.153	2.835224508744846e-121	0	SMARCAD1
1.3319137330454973e-125	0.7084926843055017	0.319	0.077	2.86188303819486e-121	0	CDC23
1.4332055868111992e-125	0.8366525033258838	0.848	0.424	3.0795288443812237e-121	0	TRIM14
1.9623740937162514e-125	0.9847767014015032	0.723	0.334	4.216553215168109e-121	0	SMC5
2.3039551606782873e-125	0.9230063789109523	0.716	0.311	4.950508453749436e-121	0	NFIC
2.844627019706017e-125	1.1170942742974006	0.619	0.242	6.112250077242318e-121	0	TMEM256
3.101068239678597e-125	1.1694815839850066	0.43	0.13	6.663265326597401e-121	0	LEO1
3.5919486153848047e-125	1.1629775137674874	0.414	0.122	7.71801998987733e-121	0	ANAPC1
4.550671855951822e-125	1.4697255256014812	0.36	0.097	9.77802861688368e-121	0	TMEM45A
5.11029363655146e-125	0.9488146345704408	0.608	0.233	1.0980487936858123e-120	0	KMT5A
6.920630768444341e-125	1.1148393310674185	0.505	0.171	1.4870359332156356e-120	0	SMIM4
1.2193110900242696e-124	0.9809844998659717	0.702	0.3	2.619933739135148e-120	0	AP1B1
1.3333836033597452e-124	0.8688662819769474	0.627	0.241	2.8650413485390846e-120	0	NHLRC2
1.7267565149809883e-124	1.0100677037387187	0.378	0.102	3.710281723739649e-120	0	LIN28B
1.7870698791669766e-124	1.246100907925534	0.384	0.107	3.8398770493660825e-120	0	PRPF19
2.2335147983923315e-124	0.8260413327480506	0.88	0.458	4.799153247305603e-120	0	ARL6IP4
2.4473472489425477e-124	0.847197608687434	0.928	0.562	5.2586150338028525e-120	0	UQCR10
2.797282058151755e-124	0.9930376310660727	0.501	0.164	6.010519958350676e-120	0	TPRKB
3.962915217830848e-124	0.8838287851088857	0.624	0.244	8.515115928553142e-120	0	MRE11
4.0104899220474924e-124	0.9005653266476561	0.601	0.22	8.617339695503447e-120	0	TEX2
4.167457737630313e-124	0.5461296191539651	0.996	0.879	8.954616440846254e-120	0	FAU
4.185191382057233e-124	0.9202934924957284	0.756	0.356	8.992720722626376e-120	0	WDR7
4.793167869136759e-124	1.392600829031935	0.431	0.133	1.0299079800414154e-119	0	COMMD7
4.8270422610979525e-124	0.9712508354978385	0.614	0.231	1.037186570642117e-119	0	IFI27L2
5.135234806358325e-124	0.9245314894237094	0.644	0.256	1.1034079028422133e-119	0	NDUFA12
5.1546568524693915e-124	0.7255882273065141	0.574	0.209	1.1075811178900981e-119	0	ITGB1BP1
5.166440337343096e-124	0.9147760521463286	0.541	0.188	1.110113035284911e-119	0	MTOR
5.202767222794725e-124	1.3575371049386313	0.397	0.115	1.1179185931619025e-119	0	RUVBL1
5.399729141157869e-124	1.5640126015478493	0.28	0.061	1.1602398005605914e-119	0	APBB2
6.47496744995709e-124	0.7211355968995529	0.946	0.631	1.39127625597228e-119	0	HNRNPM
7.3003886077960664e-124	1.3823021376103006	0.306	0.072	1.5686345001571408e-119	0	TMEM109
8.054351197573722e-124	1.2995338249400181	0.442	0.137	1.7306384418226657e-119	0	RBFOX2
9.770112272480084e-124	0.7398341878243115	0.88	0.458	2.0993040239877958e-119	0	SGK3
9.810566881340902e-124	1.0052283084325762	0.516	0.174	2.1079965057937195e-119	0	CEP162
9.837335955718677e-124	1.1848534962612465	0.422	0.126	2.1137483768052722e-119	0	NOP14
1.2936990671420665e-123	1.2051143234161599	0.386	0.108	2.779771185568158e-119	0	RUVBL2
1.5798222200843254e-123	0.9210166552230195	0.674	0.275	3.39456400429519e-119	0	IBTK
1.667654699405714e-123	1.1191623376334618	0.484	0.159	3.583289652613058e-119	0	COMMD4
1.806417077917729e-123	0.9735241851675973	0.395	0.112	3.8814483753218244e-119	0	NSMCE4A
4.856387064151096e-123	0.8286047335668539	0.687	0.273	1.043491888474146e-118	0	PHB2
5.974425201581811e-123	1.4548668865381593	0.362	0.099	1.2837247430638838e-118	0	GOLM1
7.271600758194185e-123	1.076982103420597	0.517	0.179	1.5624488549131844e-118	0	MRPS15
8.500210376716212e-123	1.0714767877487112	0.55	0.198	1.8264402036450124e-118	0	NDUFAF3
1.2588624570716152e-122	0.7254339130407459	0.963	0.647	2.7049177615097798e-118	0	COX7C
1.3222459006846645e-122	0.9100107005454134	0.654	0.258	2.841109766801139e-118	0	GSPT1
2.0264231566740426e-122	1.3042062211432557	0.404	0.12	4.354175436745515e-118	0	PPP5C
2.2878816585604986e-122	0.7612480756515946	0.907	0.508	4.915971319748944e-118	0	SRSF2
3.2341641554635956e-122	1.3736033203435363	0.425	0.13	6.949248520844628e-118	0	HAUS2
4.1384776007648023e-122	1.1196246394504135	0.517	0.179	8.892346820763331e-118	0	PPP1R14B
4.2842460452639695e-122	1.203918744999497	0.417	0.127	9.205559477458691e-118	0	PMS1
5.702191309122459e-122	0.8357537276583082	0.931	0.552	1.2252298465911427e-117	0	COX7B
9.486784162575434e-122	0.816920886853992	0.721	0.311	2.0384253130125836e-117	0	CPSF6
1.1999505672014714e-121	1.2527642806911525	0.487	0.165	2.5783337837458016e-117	0	PTPA
1.647371144921227e-121	0.9396376356159835	0.581	0.221	3.5397063790922405e-117	0	CD84
1.7838262954108474e-121	0.8200388374612526	0.453	0.143	3.832907560949288e-117	0	PHACTR1
2.1286852951497683e-121	0.9780857762955844	0.772	0.384	4.573906093688307e-117	0	PNRC2
3.081985308912632e-121	0.7803730020131586	0.828	0.448	6.622261833260573e-117	0	RIF1
4.589261031691149e-121	1.351441723895788	0.415	0.127	9.860945178794772e-117	0	RPS6KA4
4.984517011082562e-121	1.160205985098791	0.507	0.174	1.0710231701713101e-116	0	UTP11
5.18852005077032e-121	0.8679118389283471	0.607	0.231	1.1148573033090187e-116	0	EIF3B
5.873861223616039e-121	1.076341537245745	0.553	0.205	1.2621165611183783e-116	0	SLC25A12
5.920363991006468e-121	1.162990655624195	0.38	0.107	1.2721086107475598e-116	0	EXOSC6
7.123312257209014e-121	0.937802860552537	0.532	0.187	1.530586104706501e-116	0	TRIM28
8.136856428510622e-121	1.0515746275210167	0.459	0.145	1.7483663407940774e-116	0	RRP1B
8.308123158891915e-121	0.9974334016474912	0.607	0.24	1.7851664231511058e-116	0	HGF
8.503111272985106e-121	0.8064753064778464	0.849	0.428	1.8270635192263097e-116	0	GPX4
9.23759066566551e-121	1.1774003413408196	0.459	0.151	1.984881106331548e-116	0	TP53
1.0724300195998396e-120	1.0201148986256499	0.544	0.197	2.3043303831141753e-116	0	DERA
1.125691707105144e-120	0.8021020780158163	0.807	0.39	2.418773771056823e-116	0	ATP2B4
1.340459145478153e-120	0.8502447603148774	0.867	0.465	2.8802445658889074e-116	0	HNRNPUL1
1.474717842332582e-120	0.9152017875521733	0.579	0.213	3.168726227820019e-116	0	GANAB
1.585621699096805e-120	1.1765919938463325	0.839	0.465	3.4070253448493054e-116	0	JPT1
2.2987156775747983e-120	0.9632440498382044	0.643	0.255	4.9392503764049693e-116	0	ZCRB1
2.5774295475092244e-120	1.421443134610141	0.327	0.084	5.538122868733071e-116	0	NUDCD1
3.151864761547188e-120	1.1600990513041727	0.436	0.136	6.772411813136443e-116	0	ECI1
3.499377634600481e-120	0.8678224315201217	0.873	0.494	7.519112723466054e-116	0	ATP5PF
3.9394211970617996e-120	0.8787634907415263	0.696	0.289	8.464634326126688e-116	0	VMA21
4.418167561832399e-120	1.359608413519139	0.287	0.066	9.493316640109276e-116	0	TRMU
5.311668905371903e-120	1.1590338225600891	0.483	0.161	1.1413182976972608e-115	0	MRPL14
5.6429250273218244e-120	0.9520661086215852	0.805	0.414	1.2124953006206403e-115	0	DCAF7
7.80112805619692e-120	0.9774213277703346	0.475	0.157	1.6762283854350322e-115	0	MRPS27
8.835798726251436e-120	0.954740197935589	0.55	0.201	1.898548072309646e-115	0	RPTOR
9.566277706856007e-120	0.883197682447242	0.918	0.627	2.05550609087215e-115	0	RAD21
9.700919278430113e-120	1.2462996320864752	0.434	0.135	2.0844365253562783e-115	0	OOEP
2.362012649556378e-119	0.8030826910225324	0.534	0.186	5.07525658010179e-115	0	JADE1
2.372251063237591e-119	0.8207190977595611	0.695	0.285	5.097255859578612e-115	0	PYURF
2.6842981236932095e-119	0.9833859963151974	0.558	0.201	5.7677513783795995e-115	0	ABCB10
4.009933911884855e-119	1.3710064848902093	0.342	0.09	8.616144996466987e-115	0	PLEKHA7
5.233104568178805e-119	0.6796007624129047	0.934	0.586	1.1244371785645798e-114	0	HNRNPH1
9.325983356557258e-119	1.4626301900520624	0.331	0.087	2.003874043823458e-114	0	LAS1L
1.028784241272402e-118	0.8741356754842222	0.872	0.522	2.21054869922201e-114	0	LRMDA
1.0556777169280417e-118	0.881414118998142	0.614	0.254	2.2683347103632833e-114	0	SMYD3
1.3237287949637178e-118	0.996738674011609	0.56	0.206	2.8442960617385403e-114	0	NUP54
1.7913566076475643e-118	1.0436720719205221	0.498	0.171	3.849087942852321e-114	0	SDAD1
1.9116996867771547e-118	1.7310522922382492	0.254	0.053	4.1076691169780725e-114	0	AKIP1
2.193431610347743e-118	0.8091108803624354	0.822	0.407	4.713026501154195e-114	0	RNGTT
2.1965362437388825e-118	0.8490186846773911	0.657	0.262	4.719697426921737e-114	0	UPF3A
2.6472717058978962e-118	1.009737249769092	0.482	0.159	5.68819271446281e-114	0	FUNDC2
2.7529969462304216e-118	0.8141482010009697	0.907	0.543	5.915364538365307e-114	0	TESC
3.5646889933648587e-118	0.61740823726496	0.65	0.273	7.659447240043072e-114	0	AFF2
4.013999633088465e-118	0.8181270764716596	0.55	0.198	8.624881011617185e-114	0	SRRT
4.711227910204239e-118	1.490940644215362	0.31	0.077	1.0123015410655849e-113	0	UMPS
6.649575604451654e-118	1.4856997908824126	0.345	0.093	1.4287943101285268e-113	0	PAFAH1B3
6.993201801181102e-118	1.1243174593579712	0.486	0.165	1.5026292710197833e-113	0	PPIF
7.28604997124693e-118	0.8798676675381539	0.572	0.214	1.5655535573218277e-113	0	TIMM13
7.852920660309726e-118	1.188741371987189	0.42	0.131	1.687357062280751e-113	0	ADCY3
9.077796975359365e-118	1.1608225380794566	0.376	0.107	1.9505462360954666e-113	0	PIGU
9.285638687618503e-118	0.9200634440527928	0.632	0.252	1.995205184808588e-113	0	YEATS2
9.332647844195535e-118	0.7458964189109675	0.495	0.171	2.0053060422822945e-113	0	ESF1
1.069154105886494e-117	0.9334789327871328	0.751	0.356	2.2972914273183097e-113	0	SESN3
1.4269188163620813e-117	0.9674525142799657	0.455	0.146	3.066020460717204e-113	0	MPHOSPH10
1.5967558471153188e-117	0.940706901412635	0.51	0.176	3.430949288696685e-113	0	SPIN1
1.618085558695328e-117	0.9447336934129473	0.409	0.122	3.476780439968651e-113	0	SHQ1
2.495308500100129e-117	1.1525637174516223	0.388	0.113	5.361669374165148e-113	0	ZNF736
2.6883143430965908e-117	1.1900210454088402	0.44	0.144	5.776381029011645e-113	0	SPATS2
2.778059509373536e-117	0.7388102890054502	0.899	0.52	5.969216467790916e-113	0	HNRNPDL
4.0714784023868006e-117	1.290016528641915	0.369	0.105	8.748385643208519e-113	0	CHAMP1
4.137652470547401e-117	0.9098836057621063	0.741	0.342	8.890573863465201e-113	0	SUCLG2
4.29860514606747e-117	1.3143054420636595	0.302	0.073	9.236412877355173e-113	0	SMYD4
4.613245126400676e-117	1.1432448382077858	0.405	0.123	9.912479803097133e-113	0	TPCN1
6.410344566551804e-117	0.9406064542068762	0.611	0.237	1.3773907370149862e-112	0	PTRHD1
6.582420244506332e-117	0.9968961316402614	0.5	0.172	1.4143646379370757e-112	0	SMIM19
6.764950597123499e-117	0.6660791259306921	0.741	0.336	1.4535849348039262e-112	0	NFATC2IP
6.953129497166353e-117	0.7007340076372106	0.74	0.325	1.4940189350561343e-112	0	PDSS2
7.024624232113049e-117	0.8981669813545482	0.726	0.323	1.5093810087541307e-112	0	FRG1
1.0112160780427819e-116	1.044221667310055	0.436	0.139	2.172799986890525e-112	0	FASTKD1
1.626454720253531e-116	1.0392585776128285	0.388	0.113	3.494763257408762e-112	0	NME1
1.926713765719966e-116	0.8314464587476948	0.766	0.344	4.139929868402491e-112	0	SRP72
1.9423991776138175e-116	0.9981298871199469	0.467	0.155	4.173633112938809e-112	0	KLHL22
3.177685243872712e-116	0.8175291683941175	0.556	0.204	6.827892283509296e-112	0	GFPT1
3.2969243928374934e-116	0.8230387612475033	0.727	0.313	7.084101442889922e-112	0	MRPS21
3.987475603079272e-116	0.8410687246079205	0.549	0.196	8.567888828336433e-112	0	HNMT
4.559794683479387e-116	0.8135978321118468	0.721	0.313	9.797630836392159e-112	0	TPP2
6.697369952081276e-116	0.8965271510267829	0.816	0.435	1.4390638816037038e-111	0	RBBP4
7.978380645015721e-116	1.0941244006222939	0.377	0.109	1.714314649194528e-111	0	DPY19L4
1.0905350124683628e-115	0.9467958428297972	0.754	0.358	2.343232581290771e-111	0	NDUFB8
1.1226734320518785e-115	0.9590308639565606	0.446	0.145	2.4122884034498715e-111	0	CCDC137
1.1767931775223587e-115	1.1818420875031819	0.385	0.114	2.528575500542292e-111	0	ZC3H12C
1.3090225684547297e-115	0.8783996941516852	0.601	0.232	2.8126967928386777e-111	0	SNX4
1.4213133737281804e-115	0.8269020889436984	0.615	0.243	3.0539760461297412e-111	0	RPA2
1.5163156540413574e-115	0.8409111658117683	0.803	0.383	3.2581074458386646e-111	0	RNH1
1.8282773577423002e-115	0.794856505538309	0.84	0.426	3.92841955858088e-111	0	FUBP1
2.129417992547624e-115	0.8425061703502112	0.645	0.26	4.57548044058708e-111	0	SLF1
2.220600013084524e-115	1.1928327311339668	0.405	0.123	4.771403248114717e-111	0	DCPS
3.214977108947585e-115	0.8588064068096583	0.637	0.26	6.908021313995676e-111	0	API5
3.436972623768455e-115	0.924364150974434	0.404	0.123	7.38502307669128e-111	0	TTC21B
4.19688265747574e-115	1.1542491464566824	0.412	0.127	9.017841766118122e-111	0	MRPL35
4.41146500802492e-115	1.1227589965964861	0.415	0.128	9.478914862743145e-111	0	COA4
4.5028938693074645e-115	0.7507133589305351	0.664	0.268	9.675368056980949e-111	0	ARFGEF2
4.576779077578985e-115	0.9161481150728557	0.454	0.144	9.834125203993966e-111	0	SYNGR1
6.766694401600762e-115	1.0539638224752976	0.44	0.142	1.4539596260719557e-110	0	PRDX4
7.442594284385697e-115	0.895537105077754	0.562	0.21	1.5991902338859546e-110	0	NUDT5
8.721171585731284e-115	0.9155315173480052	0.698	0.302	1.8739181386260808e-110	0	UBP1
8.98035503969393e-115	0.6011987664537832	0.995	0.856	1.9296088873790347e-110	0	RPL27
9.924528502868189e-115	0.8257083810339649	0.812	0.397	2.1324834394112878e-110	0	ADNP
1.0494908383515108e-114	0.7848525365252552	0.747	0.339	2.255040964365891e-110	0	CWC27
1.0815713479839453e-114	0.8983501139363984	0.587	0.226	2.3239723554131032e-110	0	DIS3L2
1.1136630677493393e-114	0.8478670442535081	0.756	0.343	2.3929278336730053e-110	0	THOC7
1.7312867093208878e-114	0.9137277068668775	0.621	0.244	3.7200157523177914e-110	0	ANAPC15
2.2629125296715226e-114	1.0204028488550332	0.419	0.13	4.8623201525052005e-110	0	INTS2
2.2742800016284036e-114	0.7631676245794569	0.731	0.33	4.886745439498951e-110	0	RNPS1
2.325294556505602e-114	0.8482118866532893	0.444	0.141	4.9963604135635865e-110	0	LARP1B
2.474857608598228e-114	0.8683254372640122	0.742	0.337	5.3177265435950124e-110	0	TMEM14B
2.671512261240607e-114	0.8537415822293882	0.527	0.19	5.740278395727691e-110	0	MRPL16
3.01307916993711e-114	1.4320125229294929	0.31	0.078	6.474203212443868e-110	0	IFT122
3.057141546920267e-114	1.2906113694503714	0.342	0.093	6.568880041867577e-110	0	ZNF107
4.4630794585683424e-114	1.0957820738162103	0.38	0.111	9.589818832625797e-110	0	EIF2AK3
4.761638069915144e-114	0.7547315371654553	0.955	0.636	1.023133172082667e-109	0	NDUFB1
5.151407012888133e-114	0.9196738952206602	0.561	0.211	1.1068828248592732e-109	0	PFKL
7.208896354368654e-114	0.7629821398837171	0.715	0.317	1.5489755596631925e-109	0	COMMD1
8.031245461838093e-114	1.103693400334293	0.374	0.108	1.725673712385151e-109	0	CDKN2AIP
9.006339359951534e-114	0.7722372260926225	0.812	0.403	1.9351921382727862e-109	0	BRD7
9.19801223541972e-114	0.938487422246681	0.484	0.167	1.9763768890246354e-109	0	GTPBP4
1.1992231091154188e-113	1.429887874533393	0.28	0.065	2.5767706945563003e-109	0	CCDC73
1.2733010848514266e-113	0.8458683983832757	0.586	0.224	2.7359420410202606e-109	0	GART
1.4485732077575248e-113	0.721264605442888	0.772	0.361	3.1125492515085937e-109	0	ESYT2
1.6896025622965135e-113	0.8900455357332889	0.529	0.189	3.6304490256065187e-109	0	METTL26
1.8967080027415835e-113	0.7650638609972883	0.824	0.418	4.0754564854908406e-109	0	CLASP2
2.2376060812071042e-113	0.7853888674195946	0.929	0.578	4.807944186689705e-109	0	NDUFA4
2.3465769458404337e-113	0.8248462903729548	0.895	0.499	5.04208988352734e-109	0	ATP5F1B
2.4660381775993053e-113	0.9120461297365748	0.525	0.19	5.298776232207627e-109	0	CYC1
2.5317144031414194e-113	0.8043213416150612	0.663	0.276	5.439894738029968e-109	0	REV1
2.537694967700567e-113	1.1179702274865544	0.393	0.12	5.4527451770982085e-109	0	ANKRD26
2.741870154006183e-113	1.3172273456834858	0.361	0.107	5.8914563999130855e-109	0	IMMP2L
3.1446715687373927e-113	0.8021565098021506	0.814	0.397	6.756955799746035e-109	0	UXT
3.259363112828594e-113	0.6424374649208462	0.921	0.551	7.0033935205348e-109	0	GPI
3.504050651194304e-113	0.8747623273540006	0.814	0.439	7.529153634221202e-109	0	XRCC4
4.6620462851127194e-113	0.9022931596967059	0.657	0.274	1.00173388528217e-108	0	RECQL
6.686597206263368e-113	1.0588320555842061	0.437	0.143	1.4367491417098098e-108	0	BCOR
6.801745691741505e-113	0.9686945542550465	0.447	0.147	1.4614910967844972e-108	0	ZNF43
8.610573858649775e-113	0.794379721874241	0.91	0.546	1.850154005008077e-108	0	YWHAE
9.426319126534148e-113	1.0255958044781397	0.5	0.178	2.0254331907183924e-108	0	NAA20
9.431482921637269e-113	0.8617342115538914	0.485	0.167	2.0265427353722e-108	0	NR2C1
9.511287510942781e-113	1.1846829539421133	0.423	0.136	2.0436903474762754e-108	0	TMEM126A
1.0654681456426818e-112	1.2414282640802061	0.368	0.108	2.2893714045424304e-108	0	FUT8
1.231747509486918e-112	0.8859167364413074	0.597	0.235	2.646655873634541e-108	0	REX1BD
1.6420784160419358e-112	0.7485214366100557	0.828	0.416	3.528333892549308e-108	0	EEA1
1.8380131275793178e-112	1.5243536971410672	0.285	0.068	3.94933880722968e-108	0	CD180
1.8496483533733634e-112	0.7461671968281266	0.681	0.292	3.974339416893346e-108	0	LRBA
2.0158872143304833e-112	0.9917874886409733	0.561	0.213	4.33153685743191e-108	0	TOMM22
2.0212448817448733e-112	1.4245035413701406	0.325	0.088	4.343048877405209e-108	0	TMEM38B
2.159914420543096e-112	1.3339225163860466	0.356	0.102	4.64100811542095e-108	0	CENPB
2.620878028173096e-112	0.8188499877432299	0.701	0.312	5.631480619135531e-108	0	SRBD1
2.7169126694245195e-112	0.774918957818675	0.835	0.441	5.837830252792465e-108	0	PDE7A
2.9236207331135906e-112	0.7944016858804244	0.847	0.453	6.281983869241172e-108	0	UBE2I
3.975372165206639e-112	0.9649372502873755	0.494	0.175	8.541882171379505e-108	0	AKAP11
4.212716228606904e-112	1.045494881819739	0.407	0.125	9.051863360407654e-108	0	MRPS25
4.35636650158107e-112	1.1551802894796754	0.404	0.127	9.360524701947245e-108	0	SPATS2L
4.784939800523535e-112	1.3703688701404766	0.327	0.089	1.028140014938492e-107	0	LDLRAD3
5.384256528674776e-112	0.8051057041070394	0.88	0.482	1.1569152003163491e-107	0	POLR2L
6.0877587475827795e-112	1.0522393566386956	0.366	0.106	1.3080767220931118e-107	0	MTHFD1L
6.558970515606341e-112	1.0714981199236127	0.446	0.147	1.4093259946883346e-107	0	MAD2L2
6.7155574167918205e-112	1.2647863072829628	0.318	0.084	1.4429718221460585e-107	0	BCKDHB
6.842665204567351e-112	0.8914900283750773	0.596	0.236	1.4702834725053866e-107	0	UBXN2A
8.697946206790704e-112	0.8043224919542192	0.859	0.473	1.8689277014531186e-107	0	NDUFA2
1.2027284309289913e-111	0.7603482447459702	0.831	0.432	2.5843025795371237e-107	0	DLG1
1.2211360841434878e-111	1.1576383987582828	0.395	0.121	2.6238551039991122e-107	0	SRM
1.3696503851902307e-111	0.9566052433471128	0.435	0.143	2.942967782658249e-107	0	MAP4K5
2.2620882823608577e-111	0.7587186016571779	0.821	0.416	4.860549092308775e-107	0	SMARCC1
2.4353892507170405e-111	1.076297975517427	0.439	0.143	5.232920883015705e-107	0	PLGRKT
2.4687646540129286e-111	0.869557575146744	0.78	0.374	5.3046346120775794e-107	0	TIMM8B
2.5145772287773147e-111	0.7938140890093677	0.872	0.475	5.4030720914738164e-107	0	NDUFA11
2.6370420738451583e-111	0.8224758147230642	0.583	0.231	5.666212304071092e-107	0	HERC2
2.87552468201735e-111	1.2169764244100265	0.384	0.12	6.17863988425068e-107	0	FAM135A
3.566978571025581e-111	0.9385487074700167	0.757	0.364	7.664366855562666e-107	0	EIF4G1
4.51801838498103e-111	1.0558282432116086	0.299	0.074	9.707866103808738e-107	0	RAD1
4.705056050710295e-111	0.667465466819592	0.883	0.508	1.0109753936161212e-106	0	CNOT1
4.908250836914756e-111	1.116551039708697	0.36	0.103	1.0546358573278737e-106	0	POLR2H
5.056812068530978e-111	0.8036238793306834	0.748	0.346	1.0865572091652513e-106	0	CCT8
6.703284300499617e-111	1.2213830950054612	0.386	0.117	1.4403346976483527e-106	0	BLMH
1.1178236887748694e-110	1.2166899052265934	0.275	0.064	2.401867760070562e-106	0	CCDC77
1.1900072157698104e-110	0.7898078874120094	0.882	0.502	2.5569685045245915e-106	0	PSMA4
1.3312842112764275e-110	0.8073522127843913	0.453	0.149	2.8605303847696596e-106	0	CEP44
1.386360742285771e-110	0.8484143989083961	0.48	0.168	2.978873326949436e-106	0	TDRD3
1.533027755098791e-110	0.6249434193652325	0.778	0.352	3.2940167373807725e-106	0	BLVRB
1.5816769685883654e-110	1.2596811567916166	0.331	0.09	3.3985493024058207e-106	0	EXOG
1.9621401955866375e-110	0.6241587733879805	0.68	0.283	4.2160506382570077e-106	0	CLTCL1
2.406136563647072e-110	0.9118030975730789	0.533	0.197	5.170065634308463e-106	0	FKBP2
3.1092202052175436e-110	0.6922430235790418	0.655	0.272	6.680781454950936e-106	0	UHRF2
3.376745662544734e-110	0.8194930116003172	0.816	0.416	7.255613405109869e-106	0	CAPRIN1
3.630939376733073e-110	0.7448232922820396	0.736	0.325	7.801799438786354e-106	0	DDX24
3.662549831395753e-110	0.7452997072548364	0.831	0.44	7.869720822720055e-106	0	CNTLN
4.055303123312223e-110	1.155194407561121	0.429	0.141	8.713629821060974e-106	0	DHRS4L2
4.0923066310321625e-110	0.8440698957732548	0.649	0.272	8.793139258098807e-106	0	RNF4
4.6874004930652714e-110	0.8053155276595794	0.624	0.252	1.0071817439449348e-105	0	REPS1
6.080390116447167e-110	1.2769952174499535	0.327	0.089	1.3064934243210027e-105	0	GON7
8.14696613900726e-110	1.0032246214413725	0.45	0.148	1.75053861428849e-105	0	RCAN1
1.0721507469616949e-109	0.9815633818793816	0.517	0.188	2.3037303099965936e-105	0	THAP12
1.1827263058358351e-109	0.7601999561153846	0.795	0.388	2.541324013349459e-105	0	HUWE1
1.2670050798263093e-109	0.9900209463495169	0.415	0.132	2.722413815022791e-105	0	DIS3L
1.429740425069673e-109	0.733443926313639	0.897	0.503	3.0720832513472066e-105	0	TMEM258
1.6608521455282576e-109	0.817472382395678	0.519	0.19	3.568673005096567e-105	0	NOL10
1.7250618334307965e-109	1.0309641677565606	0.351	0.101	3.706640361492752e-105	0	TTC27
1.855528984548994e-109	0.9661595185271781	0.607	0.248	3.986975129100423e-105	0	TXNDC12
2.0008001502540497e-109	1.2719892889713613	0.282	0.069	4.2991192828508766e-105	0	EPB41L2
2.4473659632986694e-109	0.807778342976974	0.607	0.239	5.258655245339851e-105	0	DDX1
2.4944461250354424e-109	0.8911428818631167	0.803	0.398	5.359816388863655e-105	0	NDUFA3
2.528803638890856e-109	0.8057145500647419	0.547	0.206	5.433640378884783e-105	0	MED27
2.7779609586218915e-109	0.937196734514378	0.574	0.225	5.969004711790858e-105	0	FKBP3
2.9454595309963566e-109	0.8842672981742288	0.789	0.387	6.328908894251871e-105	0	TCEA1
3.6208201837397087e-109	0.9574585212255522	0.442	0.146	7.780056328801513e-105	0	ALDH3A2
3.813179120599768e-109	1.0171335894114686	0.364	0.106	8.193377976432721e-105	0	TMX2
5.217603381786248e-109	1.10497125056933	0.432	0.143	1.1211064386444111e-104	0	TOMM70
5.511187563359916e-109	1.1443781588303141	0.369	0.11	1.184188871739145e-104	0	MRPL48
6.170028773403535e-109	1.696875630774374	0.268	0.064	1.3257540825412176e-104	0	BICD1
6.232048414597527e-109	1.08374478672563	0.386	0.117	1.3390802428445706e-104	0	DNAJC11
7.133805481140979e-109	0.9270737297525258	0.536	0.2	1.532840783732762e-104	0	PLEKHJ1
8.074727239742676e-109	0.9235215974566031	0.621	0.258	1.7350166420035086e-104	0	VDAC1
8.221414411003115e-109	1.3333165537775553	0.291	0.073	1.766535314492239e-104	0	CETN3
8.335588920321748e-109	0.8485126979802788	0.64	0.266	1.791067991309534e-104	0	FIBP
1.2385014887081716e-108	1.0385497776148063	0.393	0.122	2.6611681487872482e-104	0	GPATCH11
1.4388540372295464e-108	1.4149914475699161	0.346	0.101	3.0916656697951263e-104	0	SLC2A9
1.496156845336192e-108	0.7701132405353173	0.412	0.129	3.2147922135738756e-104	0	RBM15
1.8490713658118017e-108	0.9677050008661184	0.532	0.2	3.9730996437198186e-104	0	INIP
1.8611842264386467e-108	0.8896367688808402	0.519	0.195	3.99912654734872e-104	0	PKD2
2.0794197238916853e-108	0.8045781523259719	0.636	0.266	4.468049160726064e-104	0	NUDC
2.2516286665715566e-108	1.4199799655473129	0.298	0.077	4.8380745158623036e-104	0	USP5
2.4552437309830018e-108	0.875828504348158	0.61	0.246	5.275582204763176e-104	0	ABCF1
4.045457756101902e-108	0.5551555182434155	0.577	0.215	8.692475080536156e-104	0	APEX1
4.691749584685354e-108	0.676711272421314	0.889	0.562	1.008116233261342e-103	0	TPR
4.998478693297742e-108	1.4060699496238067	0.328	0.092	1.0740231168288857e-103	0	QDPR
5.166431579109195e-108	0.6330349414150334	0.878	0.479	1.1101111534031928e-103	0	U2SURP
5.5606223409939595e-108	1.0270226740279644	0.442	0.15	1.1948109224093722e-103	0	COG2
5.827638109675904e-108	0.7589350323269896	0.723	0.317	1.2521846006260615e-103	0	ATP1A1
9.289567557512048e-108	0.9534376708997707	0.509	0.187	1.9960493810826135e-103	0	HPS5
9.660095961339787e-108	0.8858105969179941	0.424	0.137	2.07566481921308e-103	0	PRPF4
1.0533630107208586e-107	1.0076400231236313	0.442	0.148	2.263361101135909e-103	0	NOCT
1.0998437410153193e-107	1.2738757088496282	0.256	0.059	2.3632342463196165e-103	0	PFKP
1.776404089912915e-107	1.2645830589755191	0.317	0.086	3.816959467995881e-103	0	KNOP1
2.1149053062315565e-107	0.9516610257629454	0.439	0.146	4.544297031499745e-103	0	KCTD9
2.3697713441979592e-107	0.7007895879441031	0.801	0.388	5.091927687278155e-103	0	TRPM7
2.42437224133747e-107	0.8830225772288126	0.72	0.326	5.209248634961822e-103	0	MRPS18C
3.700574799370763e-107	0.949163652397205	0.521	0.201	7.951425071407959e-103	0	FRMD3
4.671172756274202e-107	0.7962762608533258	0.447	0.148	1.0036948901406377e-102	0	LMAN1
5.1075548563284196e-107	0.9474495373339098	0.436	0.144	1.0974603119792875e-102	0	CEP83
5.1118202007874856e-107	1.0074633635370658	0.399	0.124	1.098376806543207e-102	0	SLC26A2
5.764488722472543e-107	0.8270331108002631	0.623	0.26	1.2386156917976753e-102	0	DNAJC10
6.110876404443588e-107	1.1154091721489177	0.441	0.15	1.3130440130227939e-102	0	METAP1
6.573189023270704e-107	0.8291831200300979	0.469	0.161	1.412381125430176e-102	0	NREP
7.581132695792206e-107	1.0924842878663	0.401	0.128	1.6289579823448713e-102	0	LYRM4
8.822815785980626e-107	0.8183951498783217	0.577	0.227	1.895758427933657e-102	0	WDR43
1.1133741037083305e-106	0.8142769532151136	0.723	0.332	2.3923069366380896e-102	0	HSPA9
1.4117919955889095e-106	0.6216976330416474	0.83	0.431	3.03351746092189e-102	0	CCAR1
1.4435024684109445e-106	0.7858465919643425	0.56	0.212	3.1016537538745965e-102	0	LUC7L2
1.4667262328993748e-106	0.7620261533300003	0.611	0.244	3.1515546566308864e-102	0	DDOST
1.5362470662564332e-106	1.03479170575187	0.504	0.188	3.300934071265198e-102	0	HSPB11
2.3584103264143804e-106	0.9741061691040702	0.384	0.117	5.067516268366579e-102	0	TTI1
2.4286291483452163e-106	0.7858176605846203	0.647	0.274	5.218395451049367e-102	0	HBS1L
2.9295424035044136e-106	0.9850363731533778	0.384	0.118	6.2947077624099334e-102	0	NOL9
3.1421016043064934e-106	0.7307379662957905	0.925	0.599	6.7514337171733624e-102	0	COX6A1
3.829379908840585e-106	1.3024494726115916	0.334	0.095	8.228188610125765e-102	0	ZMYM1
3.9156253405550146e-106	0.7971020809119018	0.535	0.202	8.413504169250559e-102	0	FAM241A
4.5201093652391795e-106	1.0141149689460784	0.413	0.134	9.712358993089425e-102	0	CLPP
5.504302727682679e-106	1.0477291236274977	0.424	0.142	1.1827095270971774e-101	0	SLC1A3
5.689630442140692e-106	0.9670093412400051	0.426	0.141	1.2225308931027704e-101	0	GLA
6.129999682507214e-106	0.7611050640485661	0.576	0.231	1.3171530317803251e-101	0	DNAJC21
6.841355637978605e-106	0.7972069899713383	0.697	0.31	1.470002085932463e-101	0	KPNA3
8.016438213408335e-106	0.8289382040117613	0.686	0.301	1.7224920789150488e-101	0	UBE2N
8.47894800315028e-106	1.3659106721992107	0.337	0.097	1.8218715574369008e-101	0	FH
1.0144026737850729e-105	1.0598498305943518	0.414	0.134	2.179647025161986e-101	0	PDCD7
1.5375492148402914e-105	0.9044554466813697	0.493	0.176	3.303731997927334e-101	0	MRPL18
1.6590115784648464e-105	0.9434189899969947	0.457	0.156	3.564718178647415e-101	0	LRRC40
2.5841069391524583e-105	1.1655701409190797	0.326	0.09	5.5524705801568874e-101	0	ZNF92
3.0361796190731008e-105	0.8119934014231108	0.518	0.191	6.523839147502371e-101	0	CCT7
7.556181612868385e-105	1.490577461477549	0.28	0.07	1.62359674315703e-100	0	PCGF6
8.033663813995236e-105	1.0543055536699288	0.38	0.117	1.7261933437131563e-100	0	TIMM23
8.157668881848387e-105	0.730377677860339	0.642	0.267	1.7528383126427627e-100	0	STX18
8.6201699950369e-105	1.2783022359403535	0.302	0.08	1.852215926833579e-100	0	TUBGCP4
9.839458733135143e-105	0.8873809652928073	0.467	0.162	2.1142044979887483e-100	0	SENP1
1.1334353539644505e-104	0.8254830168021063	0.625	0.262	2.435412545063415e-100	0	MGME1
1.5062581657147197e-104	0.7137347205171998	0.637	0.274	3.2364969206712184e-100	0	TRIO
2.0523430433801568e-104	0.741921914243614	0.609	0.247	4.409869497310943e-100	0	CCT3
2.1746314608084305e-104	0.9855919859382283	0.421	0.139	4.672630619839075e-100	0	PDHX
2.195484182986515e-104	0.8411794806199719	0.464	0.159	4.717436863983125e-100	0	HEATR1
2.2292502536282558e-104	0.7546226390091941	0.634	0.265	4.789990019971033e-100	0	SCAF4
2.3902912768622386e-104	0.6776382843179952	0.61	0.247	5.136018866593892e-100	0	ACBD6
5.939336650098896e-104	1.321351220970178	0.292	0.075	1.2761852660067499e-99	0	SMYD2
6.133458027385336e-104	0.7351381229475171	0.976	0.687	1.317896126344287e-99	0	LGALS1
7.795171309060833e-104	1.0999173609283583	0.381	0.118	1.674948459177901e-99	0	C8orf33
1.0150611780592817e-103	0.5276530932383178	0.669	0.294	2.1810619532959787e-99	0	EP400
1.0946885805708099e-103	0.7653471006908368	0.723	0.324	2.3521573530724993e-99	0	GTF2A2
1.1395584633936986e-103	1.0004196481356225	0.489	0.178	2.44856927029404e-99	0	IFT57
1.4486712562883928e-103	0.6699498859585955	0.795	0.392	3.1127599283868696e-99	0	TRERF1
1.6712761900424869e-103	0.5676796030142146	0.76	0.339	3.5910711495442914e-99	0	CAPN2
1.7086189155168423e-103	0.8994512586058466	0.587	0.238	3.671309463771039e-99	0	ADI1
1.8207879488422417e-103	1.159731442024049	0.32	0.089	3.912327065677325e-99	0	GPATCH4
1.8318979555982957e-103	0.8032929817610804	0.591	0.237	3.936199137194058e-99	0	SYMPK
1.8831701792103785e-103	0.7619380837784806	0.581	0.227	4.04636776406934e-99	0	CSTF3
2.508445197143244e-103	0.7673860729561465	0.757	0.354	5.389896195101688e-99	0	PRDX3
2.6395468516004565e-103	0.8149960617693359	0.566	0.225	5.671594320033901e-99	0	ABCD3
3.270067437331936e-103	1.0032392120076583	0.412	0.134	7.026393902595131e-99	0	NCOA5
3.5411588100110245e-103	1.1893249432219386	0.323	0.09	7.608887935070689e-99	0	NOC3L
3.5919377158111926e-103	0.7796388398417662	0.628	0.26	7.71799656996351e-99	0	CHCHD7
3.7019844191650047e-103	1.3495972929093298	0.297	0.079	7.954453921459845e-99	0	POLR3K
3.9134186071593957e-103	0.9890850375218636	0.411	0.134	8.408762561203394e-99	0	CCDC25
4.67493748628097e-103	0.8460237731023773	0.596	0.239	1.004503817677192e-98	0	SCCPDH
4.690355294168892e-103	0.9146438114972144	0.475	0.167	1.0078166420580698e-98	0	VKORC1
5.017803090302164e-103	0.7919163661614608	0.432	0.144	1.0781753500132261e-98	0	FAM98B
6.761048815980761e-103	1.064209019627757	0.401	0.129	1.452746559089786e-98	0	ATPAF1
7.390512099175606e-103	0.7516769805256013	0.741	0.353	1.5879993347498624e-98	0	GBF1
8.016857340223997e-103	1.1999168552356716	0.416	0.139	1.7225821366939303e-98	0	MRPS23
8.096001767879606e-103	0.8260723255970954	0.402	0.129	1.739587899864291e-98	0	KANSL2
8.876672627067028e-103	0.9241954427864321	0.447	0.154	1.9073306473778925e-98	0	NUP133
9.426669293918539e-103	1.0130214888583393	0.402	0.129	2.0255084311842765e-98	0	PITHD1
1.1395393779095602e-102	0.7039208937236701	0.718	0.328	2.448528261314272e-98	0	RNF115
1.1496785941511922e-102	0.9414209343427269	0.5	0.185	2.4703143952526665e-98	0	HCFC1
1.2733302200630978e-102	0.8145912161735561	0.59	0.238	2.736004643849578e-98	0	PRKD3
1.7103758436942898e-102	0.8573626125108409	0.732	0.354	3.6750845753459205e-98	0	NDUFV2
2.230055407886416e-102	1.4395631031082443	0.489	0.178	4.791720054925542e-98	0	ASCC2
2.4972288756912974e-102	1.3095367622921685	0.294	0.078	5.3657956851978907e-98	0	MTAP
2.6781898189535196e-102	0.7318032625686822	0.849	0.444	5.7546264639854273e-98	0	DYNLL1
3.1020636095555426e-102	1.0063114617201707	0.357	0.107	6.665404077851995e-98	0	GTF3C5
3.2476148735878814e-102	0.6786366429994257	0.494	0.176	6.978150078878281e-98	0	SLC15A2
3.5505555191772184e-102	0.775195924537219	0.57	0.229	7.62907864405609e-98	0	RFX7
3.922262880380725e-102	0.8844380519601847	0.425	0.142	8.427766251074064e-98	0	ZNHIT6
3.9987075597495984e-102	0.7682170386227815	0.521	0.195	8.592022933633962e-98	0	GXYLT1
4.004263113172402e-102	0.7067893431895649	0.825	0.417	8.603960151273541e-98	0	PRELID1
4.0830662998077625e-102	0.708852302238062	0.703	0.312	8.77328455839694e-98	0	YLPM1
5.661200560335539e-102	0.7457478039796086	0.689	0.313	1.2164221643992973e-97	0	ALCAM
6.698151817749741e-102	1.189513639829295	0.363	0.111	1.439231881079887e-97	0	PMVK
6.993885093675022e-102	0.808505412943378	0.401	0.129	1.502776090077952e-97	0	WDR75
9.229596562018808e-102	1.0484184339560103	0.404	0.133	1.9831634132809813e-97	0	EFL1
9.304693739422019e-102	0.7073173596463903	0.7	0.314	1.9992995437896092e-97	0	MTREX
1.1282849931907621e-101	1.0605110366119939	0.389	0.124	2.4243459648689905e-97	0	HACD2
1.4469432300603997e-101	0.7472899758792085	0.843	0.459	3.109046918430781e-97	0	PSMD7
1.4923279656614047e-101	0.8722693336953722	0.459	0.161	3.2065650998166606e-97	0	CAAP1
1.714022109095662e-101	0.8703401189416722	0.434	0.148	3.6829193058138493e-97	0	LSG1
1.7880326107244858e-101	0.881290315585932	0.455	0.16	3.8419456706637026e-97	0	HELB
1.789118095913568e-101	0.85774531740448	0.487	0.179	3.844278052689484e-97	0	IQCB1
1.8100279080173256e-101	1.1924416322867413	0.271	0.068	3.889206965956828e-97	0	AAAS
2.2548633760039123e-101	0.8830920531392858	0.563	0.225	4.845024936019607e-97	0	HNRNPUL2
2.3583920829057413e-101	1.399412532333029	0.251	0.059	5.067477068539566e-97	0	EPM2A
2.5044782424205296e-101	0.730408009306449	0.849	0.492	5.381372399488991e-97	0	PPIB
2.64077999508949e-101	0.7806940511902278	0.599	0.248	5.674243975448787e-97	0	STARD7
3.061419291920473e-101	0.84680187474724	0.541	0.21	6.57807163254952e-97	0	SLFN11
3.9435007472994966e-101	0.9499987865420549	0.429	0.145	8.473400055722429e-97	0	MRPS33
4.012087526869346e-101	1.2325253069471833	0.407	0.135	8.620772468984164e-97	0	FBP1
4.245291948690651e-101	0.8325854675873879	0.663	0.293	9.121858810151602e-97	0	MDH2
4.3685186915585674e-101	0.7103889506533759	0.679	0.298	9.386636112551893e-97	0	ESD
4.403563937492482e-101	0.8260243361346793	0.69	0.318	9.461937832490097e-97	0	CARHSP1
4.631835525848786e-101	0.8450508372843197	0.65	0.281	9.952424994391287e-97	0	COMMD8
5.024186961512735e-101	1.1844455102438776	0.376	0.119	1.0795470524202412e-96	0	AGK
5.112852141231406e-101	1.4510825198339374	0.301	0.082	1.0985985395863923e-96	0	LONP1
5.1761518295744e-101	0.9327544974165733	0.412	0.136	1.1121997436206514e-96	0	THUMPD3
5.4481726410080675e-101	0.6715072668223054	0.84	0.461	1.1706488553734036e-96	0	SPIDR
6.287876542294648e-101	0.9456124196773015	0.494	0.184	1.3510760326428508e-96	0	APIP
6.367076315975809e-101	0.8191617765741032	0.64	0.278	1.368093688013722e-96	0	ELK3
9.999147407522929e-101	1.2479949948849534	0.298	0.08	2.148516803454452e-96	0	BRIX1
1.2079318204986259e-100	1.0723169450619119	0.361	0.111	2.5954831027053974e-96	0	SLC35A4
1.2209694625980103e-100	1.0435873764199881	0.4	0.132	2.623497084284345e-96	0	TASP1
1.8626139916899032e-100	0.7068157113047233	0.64	0.269	4.002198683944095e-96	0	PLA2G4A
1.9795353264749615e-100	0.7157649868120068	0.901	0.603	4.25342755599675e-96	0	WDFY2
2.0914452123062954e-100	1.0539142809357753	0.339	0.099	4.493888327682537e-96	0	RCC1L
2.9473332514830925e-100	0.9397827167895889	0.401	0.13	6.332934957461721e-96	0	NOL11
3.9122842242715236e-100	0.8652817657886454	0.475	0.172	8.406325112692222e-96	0	SMAD5
4.441463591126305e-100	1.0980125610599099	0.391	0.128	9.543372818253091e-96	0	ERCC8
4.842014542274471e-100	0.7776406672240177	0.605	0.251	1.0404036646985156e-95	0	COX14
5.731750081821331e-100	0.5611326055017956	0.742	0.357	1.2315811400809494e-95	0	PDE3B
5.767600362031403e-100	0.8827155404570262	0.393	0.123	1.2392842897896876e-95	0	DDIAS
5.7837785852816e-100	0.9204257891067431	0.477	0.177	1.2427605046194573e-95	0	ORC3
6.011729401923498e-100	0.9205790431479102	0.45	0.159	1.291740296591302e-95	0	TXLNA
7.166558236578208e-100	0.8059201053524705	0.726	0.356	1.5398783682935596e-95	0	XYLT1
8.240275839801475e-100	0.6907580151880952	0.454	0.158	1.770588069698143e-95	0	RFX2
8.434872232535134e-100	0.8064249117503819	0.662	0.291	1.8124009966048242e-95	0	LLPH
8.85469483588522e-100	0.7731443092202854	0.473	0.169	1.9026082793866572e-95	0	LIMD1
1.4447945568130712e-99	0.6668349725960014	0.72	0.332	3.104430064224246e-95	0	SREBF2
1.970518883196725e-99	1.2803629139995119	0.276	0.071	4.2340539243248027e-95	0	THOC3
2.278447811207261e-99	0.9299405432140055	0.427	0.146	4.895700811941042e-95	0	GPN3
2.681955212942995e-99	0.8474403790422886	0.592	0.247	5.7627171660506135e-95	0	REEP3
3.5031893730023696e-99	0.7583850038455895	0.541	0.209	7.527303005770191e-95	0	SHLD1
3.6273332095360276e-99	0.716879534916695	0.69	0.297	7.794050867330063e-95	0	LY86
3.77896129019433e-99	0.7837135778576438	0.516	0.195	8.119854124240558e-95	0	UTP18
5.515255813888437e-99	0.7517129297067676	0.705	0.324	1.1850630167302084e-94	0	CAMTA1
5.96553216019055e-99	1.2797418551088715	0.339	0.102	1.2818138952601434e-94	0	SLC1A5
7.547745365037825e-99	0.7955529200137791	0.588	0.242	1.6217840465856775e-94	0	XPO7
7.846016789785028e-99	0.7873421571695705	0.696	0.315	1.685873627621109e-94	0	RNPEP
8.978554102805032e-99	0.6909730869746358	0.538	0.208	1.9292219200697173e-94	0	EFCAB2
9.310271771649784e-99	0.6720857457490832	0.659	0.284	2.000498095574389e-94	0	NHLRC3
1.0092584300696103e-98	0.9263578158771015	0.426	0.147	2.1685935886905718e-94	0	WDR36
1.1707112841703113e-98	1.0035602108649082	0.483	0.178	2.515507336296748e-94	0	MRPL34
1.3243074313447966e-98	1.0118652665126882	0.284	0.074	2.8455393777305645e-94	0	PHF7
1.3749529306201401e-98	1.1715775092026743	0.359	0.111	2.954361362023495e-94	0	EBNA1BP2
1.4051903795275018e-98	1.1467125939835392	0.324	0.095	3.019332568490743e-94	0	ENOPH1
1.465268977343385e-98	0.6277584277661886	0.692	0.305	3.1484234516177314e-94	0	ST3GAL6
1.7413039785851524e-98	0.5022471224505078	0.576	0.232	3.741539858785917e-94	0	CASK
1.904071093642796e-98	0.6793836854360255	0.819	0.41	4.0912775589102757e-94	0	RPS27L
2.0003551078743384e-98	0.735572609086051	0.696	0.311	4.298163020289591e-94	0	CWC15
2.1549665333175236e-98	0.7984261733107588	0.612	0.264	4.630376590139363e-94	0	CPNE8
2.1708202542325247e-98	1.1726600055759806	0.288	0.076	4.6644414802694256e-94	0	POLD2
2.2751137721475524e-98	0.9402438988267909	0.34	0.101	4.888536962213446e-94	0	SLFN13
2.8885172988263183e-98	0.860980484994059	0.484	0.179	6.20655711998811e-94	0	MRPL42
2.976084404660987e-98	0.9907307842534319	0.39	0.127	6.394712560295063e-94	0	TEX10
4.2914362541829886e-98	1.3569447902151641	0.714	0.381	9.221009079362988e-94	0	ARL6IP1
4.915847425107386e-98	0.8481547351661161	0.513	0.196	1.056268136232824e-93	0	DNAJC2
4.9806750709414124e-98	0.711356045301605	0.615	0.255	1.0701976524931812e-93	0	CBX1
5.753588402216296e-98	0.6560291277581132	0.444	0.153	1.2362735399842154e-93	0	ACACA
6.094842087656205e-98	0.7649607493809844	0.529	0.206	1.3095987193746888e-93	0	DMAC1
7.18793423741459e-98	0.7332883976623475	0.707	0.316	1.5444714295932728e-93	0	TRMT112
7.34513847147239e-98	0.8724288642874709	0.599	0.251	1.5782499033652724e-93	0	ZSCAN16-AS1
9.840490091452619e-98	0.7414188736040094	0.711	0.332	2.114426105950424e-93	0	SNHG25
1.0228855975030095e-97	1.1305232717355473	0.359	0.112	2.1978742833547166e-93	0	RPP30
1.0745842366529437e-97	0.7296505348752735	0.853	0.505	2.3089591492961803e-93	0	TCF12
1.0798059107027064e-97	0.8524803964842913	0.401	0.131	2.320178960326905e-93	0	ERI1
1.1207281257395479e-97	1.0514852641359345	0.307	0.086	2.4081085237765664e-93	0	NAALADL2
1.1831675718482328e-97	1.102756334195465	0.278	0.072	2.5422721616302975e-93	0	FAM210A
1.5512280616901096e-97	0.8091346144058873	0.653	0.287	3.3331237361535385e-93	0	DDX18
1.5535485865560382e-97	0.5260108857615338	0.686	0.3	3.3381098479329593e-93	0	TTC7A
2.1865668801709653e-97	0.6931560809925198	0.76	0.372	4.698276255423353e-93	0	LAP3
2.2078093001563106e-97	0.5928069541214971	0.795	0.384	4.743919843245864e-93	0	ST13
2.815094246333974e-97	0.684710627786197	0.878	0.506	6.048793007097809e-93	0	KIAA0930
3.2372257601264046e-97	0.9548614919916607	0.355	0.109	6.955826990783606e-93	0	ATP23
3.330116551732939e-97	0.79625304093739	0.547	0.212	7.1554214347085665e-93	0	MRPL47
3.521107900060804e-97	1.2258537176836004	0.271	0.07	7.56580454486065e-93	0	RMDN3
3.5961598747408723e-97	1.0267650157506263	0.407	0.137	7.727068722855713e-93	0	TTL
3.7981651265949334e-97	0.6415418144142304	0.384	0.126	8.161117407514533e-93	0	TCOF1
4.038684177940313e-97	0.754312449461574	0.899	0.576	8.67792069314035e-93	0	COX7A2
4.654888710945923e-97	0.8080410648313798	0.653	0.29	1.0001959373209505e-92	0	PSMC5
4.801493870822423e-97	0.9672696683696043	0.384	0.125	1.0316969880236141e-92	0	LARS2
4.905016759640502e-97	0.7929424021481905	0.539	0.211	1.0539409511439548e-92	0	ITGAE
5.169799295721358e-97	0.8587200064175871	0.442	0.156	1.1108347746716481e-92	0	ECHS1
5.467395116024622e-97	0.8624060037796382	0.528	0.208	1.1747791885802106e-92	0	PMM2
5.488153317561479e-97	0.7975152141826192	0.479	0.177	1.179239503344435e-92	0	SEC22A
7.468387688890301e-97	1.0508382708283768	0.356	0.11	1.604732462711859e-92	0	NF2
7.845201998583852e-97	0.9287802546187691	0.501	0.189	1.6856985534357123e-92	0	SMARCB1
8.224443051376326e-97	0.7153468591587985	0.733	0.361	1.767186078449231e-92	0	NRF1
8.496131887909981e-97	0.7880764681132695	0.599	0.251	1.8255638587552176e-92	0	PFDN1
8.814432248075996e-97	1.1021919930608144	0.382	0.126	1.8939570571440893e-92	0	TYW3
9.603251918857423e-97	0.6033916934904633	0.895	0.513	2.0634507398048946e-92	0	CANX
1.0710543743372596e-96	0.9942808572641018	0.426	0.147	2.3013745341384697e-92	0	RRP7A
1.2075870049681113e-96	1.1640456302382445	0.307	0.087	2.5947421975749806e-92	0	ALDH16A1
1.2838174115527586e-96	0.6470314038966009	0.518	0.195	2.7585384722034122e-92	0	FUT4
1.3461127894216774e-96	0.8590106782805258	0.485	0.18	2.8923925506303583e-92	0	MTO1
1.417339306716587e-96	1.0635628625331957	0.318	0.091	3.0454369683419303e-92	0	PM20D2
1.4296733305234147e-96	0.7481443102034337	0.811	0.43	3.071939085295661e-92	0	UBE3C
1.6876105158690937e-96	0.8107518008800758	0.292	0.08	3.6261687154479214e-92	0	TRAP1
1.7439849637263338e-96	0.8316420503376691	0.608	0.262	3.747300491558773e-92	0	TMED9
1.7524457132576876e-96	0.739591613181378	0.811	0.418	3.7654801040767936e-92	0	TXNDC17
1.89844816300402e-96	1.1713075648032683	0.329	0.099	4.0791955678467376e-92	0	FKTN
1.911713912766562e-96	0.8892937491540387	0.505	0.194	4.107699684361512e-92	0	ILKAP
2.0153895528186846e-96	1.2442912517491242	0.297	0.082	4.330467532141507e-92	0	IGF2BP1
2.2574759544819234e-96	0.7633468649609805	0.463	0.166	4.8506385833953086e-92	0	USP39
2.2799369449803407e-96	1.4822559846457495	0.306	0.09	4.898900513679258e-92	0	FGF13
2.74781873923211e-96	1.1044870702417056	0.345	0.107	5.9042381249880345e-92	0	B3GALNT2
2.9563256550002777e-96	0.7403268898180905	0.804	0.417	6.352256934899097e-92	0	DDX21
2.9662563477824353e-96	0.8180665587083491	0.668	0.308	6.373595014480119e-92	0	ARHGAP17
3.253719778933186e-96	0.6089506244765913	0.943	0.618	6.991267688993737e-92	0	SLC25A3
3.4560062126158273e-96	1.2816032171679548	0.312	0.09	7.4259205490476275e-92	0	POP7
4.186464260897257e-96	1.0886992540897777	0.344	0.106	8.995455757389935e-92	0	SPOCK1
4.848323615750859e-96	0.821761439824501	0.399	0.133	1.0417592953163871e-91	0	GLOD4
5.049120314560792e-96	1.046120673427879	0.327	0.096	1.0849044819896774e-91	0	PRIMPOL
5.3240668490635575e-96	0.9065791441881972	0.45	0.162	1.1439822438582866e-91	0	MRPS11
5.4388962528365755e-96	1.1049009788744104	0.358	0.113	1.168655637846995e-91	0	NOLC1
5.455204523738466e-96	0.7605256437743113	0.464	0.167	1.1721597960156842e-91	0	XPOT
8.90188460590904e-96	0.6324749704911431	0.727	0.336	1.9127479452716754e-91	0	PPA2
9.21230699993782e-96	0.8579608946587025	0.396	0.131	1.9794484050766394e-91	0	EEF1E1
1.1990395355888016e-95	0.982345382950691	0.427	0.149	2.576376250119658e-91	0	LRRC8C
1.2722427639141063e-95	1.1118736359701815	0.316	0.092	2.73366802682224e-91	0	POLR2D
1.3996792336488604e-95	0.6940276035658651	0.609	0.259	3.007490769341306e-91	0	EIF4E
1.4628691508186435e-95	0.5758122058031698	0.7	0.318	3.1432669443640196e-91	0	TCF4
1.4750351946822652e-95	0.7727457113875946	0.55	0.219	3.169408122813783e-91	0	TGS1
1.8091152788136698e-95	0.9401195412032739	0.479	0.179	3.887245999586932e-91	0	C1orf131
1.8402016088816017e-95	0.7165065928979103	0.64	0.278	3.9540411970038977e-91	0	KRIT1
1.9395704566895238e-95	0.7746012743032578	0.632	0.279	4.16755504028878e-91	0	DTNBP1
2.0594365207062826e-95	0.868345481004777	0.403	0.139	4.425111252041589e-91	0	PIGL
2.069053612197744e-95	0.7389521337494913	0.679	0.311	4.4457754965292924e-91	0	PSMA3
2.3273783967902573e-95	1.0818483466077775	0.298	0.083	5.000837961183226e-91	0	SNX8
2.8244678473183245e-95	0.7386511284097832	0.536	0.207	6.068934063532884e-91	0	TIMM17A
2.9914113653343745e-95	1.4433212757145548	0.275	0.073	6.42764560069397e-91	0	GPR180
3.2651121627934e-95	0.791494532755628	0.501	0.19	7.015746504194179e-91	0	GTF3C2
3.348789619712244e-95	1.0571263460388702	0.36	0.115	7.195544255875699e-91	0	SERGEF
3.516544173408642e-95	0.8674819838667241	0.552	0.223	7.555998465403148e-91	0	MTHFD2
3.601244226067758e-95	0.8407876501362131	0.574	0.239	7.737993468551792e-91	0	RHOU
3.9630997134739724e-95	0.6801925846345065	0.61	0.258	8.515512354341525e-91	0	RTCB
5.392568341447634e-95	0.6686343578170213	0.606	0.253	1.158701159526853e-90	0	OTULIN
6.649852336401975e-95	0.7147049072016219	0.812	0.415	1.4288537715226922e-90	0	TMCO1
8.65945827909491e-95	0.736479538827955	0.717	0.339	1.8606578004291233e-90	0	SNU13
9.279080138606954e-95	0.5374093709408214	0.947	0.557	1.9937959493824763e-90	0	FXYD5
9.378365882799667e-95	0.7100194932277439	0.646	0.28	2.0151294772371645e-90	0	FDPS
9.523624666513788e-95	0.7200837357595027	0.712	0.33	2.0463412320938174e-90	0	PRPF8
9.685425163241748e-95	0.8974295984081206	0.418	0.147	2.0811073048257546e-90	0	TRIM37
1.4484485935822058e-94	0.6699192420969007	0.62	0.263	3.1122814930300857e-90	0	ZCCHC8
1.4654359892092892e-94	1.090457947717429	0.335	0.102	3.148782310014e-90	0	METTL2B
1.5257655925275898e-94	0.9569863631410778	0.307	0.087	3.278412528664032e-90	0	KLHDC4
1.6612535760064167e-94	1.1979371340979132	0.253	0.063	3.5695355587649873e-90	0	PXMP4
1.7268994146318e-94	0.6509401035340863	0.958	0.647	3.7105887722193483e-90	0	TPI1
1.8769749705198163e-94	1.2151625388714122	0.316	0.093	4.033056119155929e-90	0	MTPAP
2.9729544868924934e-94	0.8602025341276995	0.468	0.173	6.3879873059859e-90	0	NCBP2
3.22922555547863e-94	0.7444815229635205	0.576	0.236	6.9386369510569315e-90	0	DDX50
3.2565676789336253e-94	0.6738299724495685	0.751	0.359	6.997386971724681e-90	0	OPA1
3.3869119829394986e-94	0.8269339182546489	0.417	0.144	7.277457777742101e-90	0	WDR12
3.732717186354549e-94	0.8229588830203196	0.558	0.23	8.02048941832002e-90	0	PNP
4.237168857218639e-94	0.9037949577857902	0.393	0.132	9.10440472350569e-90	0	MTHFD2L
4.254060406551765e-94	0.7040708964049769	0.786	0.395	9.140699595557777e-90	0	SPCS2
4.312984151331166e-94	1.0813861247455785	0.381	0.127	9.267309045965277e-90	0	C1orf35
5.349996824047961e-94	0.7361044981105049	0.734	0.364	1.1495538175831854e-89	0	SCAPER
5.607247169599741e-94	0.8551715787255756	0.426	0.147	1.2048291993318964e-89	0	ZNF146
5.90658421437405e-94	1.2404846764441837	0.298	0.084	1.2691477501425521e-89	0	TMEM223
5.922421178561267e-94	0.9235616665658264	0.492	0.19	1.2725506386374594e-89	0	SLC27A4
6.62075685416765e-94	0.6798174834413399	0.679	0.316	1.422602025255003e-89	0	HDAC8
7.360724090565322e-94	0.7154261328973531	0.534	0.215	1.5815987853397707e-89	0	TYW1
1.0022997645354785e-93	0.9628387640764744	0.351	0.109	2.1536415040573827e-89	0	OCRL
1.1849658511501066e-93	0.8179448530373781	0.413	0.142	2.546136124366234e-89	0	GABPB2
1.2638502152334329e-93	0.6068854574509924	0.715	0.328	2.715634957472077e-89	0	SSB
1.3176881149900082e-93	0.8633760549583722	0.459	0.17	2.8313164526790305e-89	0	MTIF2
1.5878235201589564e-93	0.9215219538130466	0.393	0.132	3.4117563977655496e-89	0	COIL
1.6932246891906188e-93	0.7304277852022182	0.595	0.256	3.638231889663883e-89	0	LRCH1
2.0879466365875186e-93	0.7419295592764017	0.55	0.224	4.486370938035601e-89	0	SLX4IP
2.5836355375904872e-93	0.9704562761377191	0.399	0.137	5.55145767962068e-89	0	MRPS14
2.619992695284096e-93	0.8651306275473853	0.435	0.156	5.629578304356937e-89	0	C2CD3
2.7480864140757123e-93	0.7726943874082521	0.502	0.193	5.9048132779244826e-89	0	SDHA
2.9040961012606558e-93	1.1144975991949109	0.298	0.084	6.240031292778771e-89	0	EEF2K
3.071635624406512e-93	0.8627066144671027	0.536	0.215	6.600023466162273e-89	0	KRT10
3.169111775666668e-93	0.7056839353483597	0.604	0.251	6.80947047237497e-89	0	ZNF430
3.2330334789555986e-93	0.9920293790540766	0.447	0.165	6.946819036231895e-89	0	CMAS
3.624285129068368e-93	0.8237218784355147	0.493	0.19	7.787501456829203e-89	0	ARHGAP35
3.6840601558147302e-93	0.8884326919997152	0.532	0.214	7.915940056799111e-89	0	CHMP4A
3.946084337684685e-93	0.7799126268571575	0.474	0.177	8.478951416383083e-89	0	FBXO22
3.950404463659486e-93	0.7551849674315436	0.516	0.2	8.488234071065136e-89	0	LETMD1
4.462234898948659e-93	0.9207399403137886	0.442	0.161	9.588004127370984e-89	0	ATG4C
5.251359416117312e-93	0.6557059405346323	0.79	0.412	1.1283595977411268e-88	0	NFATC3
5.3643069549842835e-93	1.3059606721514454	0.252	0.063	1.152628635417473e-88	0	FBXO4
5.426611045418958e-93	1.1164442525272353	0.328	0.099	1.1660159153291715e-88	0	GSS
6.096054549599984e-93	0.6019680733671654	0.565	0.224	1.3098592410725488e-88	0	MYOF
6.845320426266633e-93	0.7132330186835998	0.583	0.242	1.4708539999919114e-88	0	DDB1
7.049364896032385e-93	0.8448247174992056	0.452	0.168	1.5146970352104785e-88	0	ZNF83
7.127987297715795e-93	1.1704916177022442	0.343	0.109	1.531590630660193e-88	0	PTER
8.10573318482928e-93	1.0238081698767398	0.392	0.133	1.7416788894242676e-88	0	UQCC1
8.468414694892403e-93	0.9452181514238589	0.375	0.123	1.8196082654915307e-88	0	ORC5
1.018943060253307e-92	0.7287937500937415	0.832	0.447	2.1894029535662807e-88	0	NDUFB10
1.0495409263927291e-92	0.6984841364087437	0.436	0.153	2.2551485885400572e-88	0	RNF144A
1.0582692110502084e-92	0.7576063582729047	0.822	0.43	2.273903053783583e-88	0	HSPA8
1.6084036918276646e-92	0.7644184877979405	0.749	0.403	3.455977012630103e-88	0	RAD51B
1.7259576565555388e-92	0.6678599194028989	0.851	0.52	3.708565216640886e-88	0	NSMCE2
1.9009142315597368e-92	1.480523556134522	0.286	0.083	4.0844944093524067e-88	0	FADS1
1.9699352276722883e-92	0.7854886133388503	0.466	0.171	4.2327998236994456e-88	0	HMGXB3
2.2658225757659464e-92	0.6524391202292981	0.497	0.19	4.868572968548289e-88	0	PTCD3
2.7363272169769675e-92	0.7336984237948794	0.687	0.319	5.87954629111841e-88	0	PSMA2
3.0535569749354168e-92	0.7978063493756491	0.496	0.192	6.56117787204373e-88	0	BCCIP
3.870163739522398e-92	0.8022929297831778	0.529	0.21	8.315820827111776e-88	0	HIKESHI
4.0091106200263105e-92	0.7312535211419902	0.611	0.267	8.614375989250533e-88	0	MGA
4.787300054292191e-92	1.085479241348736	0.364	0.119	1.0286471626657631e-87	0	MRPS9
5.7638284226478474e-92	0.7744829561087512	0.567	0.233	1.238473813174343e-87	0	TRNAU1AP
6.197994182994428e-92	0.6670821079067064	0.528	0.212	1.3317630101000127e-87	0	ABL1
7.003275791465227e-92	0.9552190786804771	0.401	0.139	1.5047938693121333e-87	0	CLSTN1
7.871998458073154e-92	0.5535190339968934	0.888	0.454	1.6914563086861786e-87	0	ANXA2
8.330674523255512e-92	1.1267661124723576	0.284	0.078	1.7900120348119118e-87	0	PPP2R1B
9.899242321031486e-92	0.808313134147272	0.425	0.149	2.1270501975200353e-87	0	MALSU1
1.1400385799488616e-91	0.869979042438621	0.515	0.206	2.449600896736119e-87	0	VPS45
1.3655094161522226e-91	1.0428548371464423	0.413	0.146	2.9340700824862805e-87	0	ZNF124
1.526519114041453e-91	0.5845751955654903	0.616	0.256	3.28003162034087e-87	0	OSTC
1.7416735419459932e-91	0.8581500046751223	0.451	0.167	3.7423339395793555e-87	0	MAPK9
1.8035269263925746e-91	1.0703309600786022	0.325	0.098	3.875238306739725e-87	0	SEMA6A-AS1
1.8755526581457506e-91	0.7497293382603205	0.475	0.179	4.029999996557774e-87	0	NAA35
2.0102033840444757e-91	0.5352192569470897	0.738	0.34	4.319324011296365e-87	0	AGPAT3
2.0125339047545757e-91	0.7335026456731297	0.453	0.165	4.324331601146157e-87	0	MDN1
2.2209302607358775e-91	1.0577563977035473	0.261	0.068	4.77211285124318e-87	0	PRPS1
2.3000684000702902e-91	0.6261733210630608	0.538	0.211	4.942156971231032e-87	0	MED14
2.381649316109946e-91	0.667171706632693	0.721	0.341	5.117449885525441e-87	0	PPHLN1
2.879041037814344e-91	0.7196178284238897	0.444	0.162	6.186195477951681e-87	0	WRN
3.313912800965411e-91	1.1575435732563824	0.296	0.085	7.120604435434379e-87	0	CDK4
3.379268236773655e-91	0.6781296479113184	0.798	0.415	7.261033660355553e-87	0	EIF4H
3.408998677364823e-91	1.0146035850756665	0.317	0.094	7.324915458053795e-87	0	PPP2R5D
3.599237007381322e-91	0.5608143215376147	0.64	0.275	7.733680557760246e-87	0	CITED4
4.177178580226629e-91	0.8705699423710656	0.494	0.194	8.975503615332957e-87	0	NANS
4.390559646561133e-91	0.7368679329567419	0.724	0.36	9.433995512565906e-87	0	MAN2A1
4.925070348668228e-91	0.8026222030048555	0.423	0.152	1.0582498658183422e-86	0	MS4A4A
6.65624139457411e-91	0.8121083749284216	0.508	0.2	1.4302265884521391e-86	0	COMMD9
1.1449210550035467e-90	1.0329523867199175	0.377	0.126	2.460091870886121e-86	0	BMS1
1.3166679292076059e-90	0.5817827964005258	0.836	0.429	2.8291243794883827e-86	0	HIGD2A
1.4534387107098553e-90	0.8357025868979939	0.67	0.307	3.123003757702266e-86	0	DCTN3
1.5328760828378748e-90	0.9795500771898527	0.389	0.132	3.2936908391937416e-86	0	PRPF31
1.7435194336575442e-90	0.7397358615459935	0.506	0.195	3.746300207099965e-86	0	B3GNTL1
2.0825443601834986e-90	0.7383808322099901	0.45	0.166	4.474763066726284e-86	0	DOT1L
2.664896887241909e-90	0.8210256840954062	0.431	0.156	5.72606394161669e-86	0	SS18L2
2.813458515728436e-90	0.6663283411970929	0.769	0.38	6.045278312745691e-86	0	NDUFC1
2.84654832709813e-90	0.9377581321481869	0.428	0.155	6.1163783904357525e-86	0	VAC14
3.238815266706706e-90	0.6694427619518362	0.924	0.635	6.9592423635727e-86	0	TBL1XR1
3.3261258278722447e-90	1.0352286897407925	0.376	0.126	7.146846566349092e-86	0	CHML
3.402390187664748e-90	0.9656979506241536	0.418	0.149	7.310715796235243e-86	0	CCDC124
3.836404446370591e-90	0.7501827958777532	0.557	0.237	8.243282233916489e-86	0	ZNF804A
3.8586658992113108e-90	1.0516397791844083	0.336	0.105	8.291115417635343e-86	0	MRPL9
5.353416972064906e-90	1.2683523433057378	0.269	0.073	1.1502887047875864e-85	0	COPRS
7.113377750896186e-90	0.8747080752267606	0.472	0.182	1.5284514773350636e-85	0	ZNF236
7.487734912879788e-90	0.9527071824509301	0.381	0.128	1.60888960073048e-85	0	NUTF2
8.663012810457142e-90	1.0090331727538127	0.382	0.13	1.8614215625829262e-85	0	MRPL40
9.561357553883481e-90	0.7438349646948548	0.601	0.26	2.0544488976029435e-85	0	ACADM
9.889383061043439e-90	0.7236632158394842	0.647	0.299	2.1249317383264037e-85	0	PIP5K1A
1.1754783461832233e-89	0.6880746736202019	0.502	0.194	2.525750322443892e-85	0	NOL8
1.2825424855580083e-89	0.6525765964860599	0.483	0.182	2.7557990387184924e-85	0	GPAA1
1.2892276761264596e-89	0.564194228918016	0.459	0.168	2.7701635076929235e-85	0	WRNIP1
1.296069297267719e-89	0.9033605346947731	0.48	0.184	2.7848640990391476e-85	0	OSGEP
1.3137202954370127e-89	0.6377856833524354	0.699	0.331	2.8227907988055093e-85	0	ETFA
1.488346896644823e-89	0.961223054587202	0.375	0.126	3.1980109768207313e-85	0	GTF2H3
1.744799154566237e-89	0.9408767791095962	0.386	0.132	3.7490499434164734e-85	0	SNUPN
1.858916253699728e-89	1.067640753103653	0.339	0.108	3.994253354324606e-85	0	PPIE
1.9047298676831777e-89	0.6787350413385181	0.636	0.285	4.092693066690844e-85	0	NFX1
2.3509645713774603e-89	0.6807024446445674	0.868	0.476	5.051517574518749e-85	0	COPS9
2.423171741545436e-89	0.6083122248639693	0.643	0.289	5.206669121058679e-85	0	STIM2
2.447050992709579e-89	1.0181197997377986	0.322	0.097	5.257978468035072e-85	0	VILL
3.0775624800617728e-89	1.087882292387826	0.326	0.101	6.612758500908731e-85	0	MRPS26
3.2521268064513947e-89	1.2437501979222942	0.314	0.097	6.987844869022112e-85	0	SLC25A39
3.3742906493498295e-89	0.6495241053334093	0.686	0.319	7.250338318257979e-85	0	NBAS
3.902812899151724e-89	0.6182565690852235	0.706	0.339	8.385974076407309e-85	0	RNF168
3.97788278768232e-89	0.7320886076492433	0.478	0.184	8.547276745893001e-85	0	TYW1B
4.467457465029912e-89	0.7635818725895687	0.463	0.174	9.599225855109771e-85	0	ZDHHC6
4.804166404140749e-89	0.7539968976942766	0.53	0.218	1.0322712352577227e-84	0	KLF4
5.1961146300909105e-89	0.7331494830737812	0.538	0.221	1.1164891505676339e-84	0	TMEM14C
5.612771519263435e-89	1.13935692281893	0.302	0.089	1.2060162163441343e-84	0	TOMM40
6.342345109861041e-89	0.9738707247878833	0.361	0.121	1.362779693755842e-84	0	NUBPL
8.637281449088078e-89	1.1068328973625756	0.326	0.101	1.8558926649655554e-84	0	RNF8
8.69221580360929e-89	1.186469736876016	0.326	0.102	1.867696409721528e-84	0	AAMDC
1.0146824639131851e-88	0.9890676241157366	0.428	0.158	2.180248210210261e-84	0	RPL26L1
1.0557703192785538e-88	0.6636552689088422	0.656	0.293	2.2685336850338284e-84	0	RPL22L1
1.0825024008067295e-88	0.7578803486393124	0.458	0.174	2.32597290861342e-84	0	LYRM2
1.1324878133608719e-88	0.987297165527061	0.409	0.144	2.4333765645685054e-84	0	AIFM1
1.1538561147481196e-88	0.7395487662789957	0.427	0.154	2.4792906337592845e-84	0	DHX30
1.1963343361143372e-88	0.6376610418163653	0.653	0.291	2.570563588008876e-84	0	EIF3I
1.2226131411940602e-88	0.8661019219185584	0.468	0.182	2.627028856483677e-84	0	LYAR
1.405307364227246e-88	0.7125549132565062	0.69	0.318	3.0195839335150833e-84	0	PSMB6
1.4072708584717162e-88	0.7755234787628511	0.482	0.189	3.023802893598177e-84	0	ULK4
1.4587037409861004e-88	0.7985220079891244	0.442	0.163	3.134316728256834e-84	0	PARL
1.722883064830416e-88	0.7530533769007346	0.662	0.305	3.7019588414011146e-84	0	TDG
1.7881850599081424e-88	0.6683613591477375	0.657	0.297	3.8422732382246253e-84	0	HNRNPA0
1.9664353577273372e-88	0.6636441395333528	0.38	0.127	4.22527965314873e-84	0	STRBP
2.0462839709749605e-88	0.7395084978320527	0.492	0.193	4.396850368433898e-84	0	METTL16
2.39100360640157e-88	0.9071655243897885	0.415	0.147	5.137549449075053e-84	0	TMEM126B
2.4773410616540322e-88	1.0433140570117843	0.29	0.083	5.323062739176019e-84	0	MRTO4
2.5402751614167355e-88	0.7349695172637185	0.417	0.149	5.4582892393361395e-84	0	KDM2B
3.9613480059957947e-88	0.6421988073808222	0.78	0.401	8.511748460483165e-84	0	FNBP4
4.5576505428461167e-88	0.8502234502338342	0.402	0.143	9.793023721413451e-84	0	IFT88
5.067202498232635e-88	0.5686932494075341	0.58	0.244	1.0887898007952461e-83	0	CWF19L2
6.481547582357006e-88	0.6046231387100878	0.509	0.2	1.3926901290210498e-83	0	ANAPC7
7.28065324526097e-88	1.1424693636849055	0.357	0.119	1.5643939628092246e-83	0	ZNF761
8.358128544779315e-88	0.6880831522177316	0.669	0.312	1.7959110804167313e-83	0	ADIPOR2
1.2200348571720713e-87	0.6194438096754707	0.781	0.388	2.6214888976056295e-83	0	CCDC85B
1.5284706835688497e-87	0.7876758330971376	0.447	0.164	3.2842249577843875e-83	0	MRPL22
1.6255366570576279e-87	0.7049107760443097	0.518	0.209	3.492790615019725e-83	0	GMEB1
1.634004971075441e-87	0.805328742704622	0.401	0.139	3.5109864813498e-83	0	SERPINB2
1.6932198327301857e-87	0.689766055880755	0.639	0.289	3.63822145458735e-83	0	ZNRF2
2.3508907552717763e-87	0.9881477972888015	0.42	0.155	5.051358965852466e-83	0	CLOCK
2.362110359865654e-87	0.6913059556393677	0.665	0.305	5.075466530243331e-83	0	NDUFV3
2.5400558858689708e-87	0.8265576331887643	0.522	0.214	5.457818081966658e-83	0	COA6
2.730899768578525e-87	0.8641570138565096	0.36	0.118	5.867884332744677e-83	0	BUD13
2.7643512820343988e-87	0.7228184244299787	0.517	0.21	5.9397615997073125e-83	0	SLC38A9
3.260526272139926e-87	0.8533885207215435	0.553	0.232	7.00589280094706e-83	0	MRPL54
3.4007950143175464e-87	0.7859467480055946	0.459	0.175	7.307288247264112e-83	0	NUDCD3
3.476748103429223e-87	0.630210893644879	0.688	0.326	7.470488649838372e-83	0	C2CD5
3.5282914995553573e-87	0.688341878089993	0.528	0.214	7.581239945094596e-83	0	GLE1
3.6565281820865018e-87	0.5287783018614649	0.97	0.793	7.856782104849267e-83	0	SUB1
3.9177622407654637e-87	1.4578697498697424	0.26	0.071	8.418095726732751e-83	0	ISOC2
5.876748467646242e-87	0.520550797222225	0.547	0.223	1.262736943243148e-82	0	IL1RAP
6.03829649831065e-87	1.0050234703053846	0.326	0.103	1.2974487685920093e-82	0	ZNF680
8.959075871043038e-87	0.5432073042406373	0.916	0.586	1.9250366324110176e-82	0	IRF2BP2
1.1748484858332176e-86	0.6698535216176513	0.727	0.35	2.5243969415098345e-82	0	YWHAG
1.2238874249071038e-86	0.9608172325226738	0.39	0.141	2.629766909897894e-82	0	SLC4A7
1.329183816902631e-86	0.5877968401239134	0.677	0.31	2.856017267378683e-82	0	EYA3
1.868391436218219e-86	0.7394360501313662	0.637	0.289	4.014612679002087e-82	0	PSMA5
2.4095545047228782e-86	0.9424116208343503	0.433	0.161	5.1774097642980485e-82	0	ITPA
2.590438895566665e-86	0.7893855913962631	0.48	0.192	5.566076054904094e-82	0	CDK8
2.613021636161825e-86	0.7931068102761833	0.392	0.135	5.614599589620913e-82	0	MEA1
2.7319467592206867e-86	1.0202485418271374	0.351	0.117	5.870134001537489e-82	0	SMIM30
3.048932663304731e-86	0.7415306006507771	0.562	0.24	6.551241613642875e-82	0	GCNT2
3.2493230266185584e-86	0.7766040362327002	0.476	0.182	6.981820387295296e-82	0	PSMB5
4.065450043791381e-86	0.8422041344367286	0.396	0.14	8.73543250909454e-82	0	RIOK1
4.112730594979904e-86	0.7784399058533071	0.51	0.209	8.837024229433319e-82	0	MAD1L1
5.982190960275816e-86	1.0848925783726306	0.351	0.118	1.2853933716344647e-81	0	ZSCAN5A
7.544784554190501e-86	0.9564120944741106	0.316	0.097	1.621147857158913e-81	0	ATIC
7.95948847554833e-86	0.6208880141491512	0.591	0.252	1.7102552887410696e-81	0	UBE2G2
8.068203690047951e-86	1.0171729379915737	0.283	0.081	1.7336149268806032e-81	0	TSR1
8.18944825109001e-86	0.6646700805488641	0.744	0.376	1.7596667457117103e-81	0	PHACTR4
8.315999740924405e-86	0.6858753391723375	0.706	0.338	1.7868588643324268e-81	0	PTPN11
8.541772612479826e-86	0.7676505830566778	0.513	0.211	1.8353706812435402e-81	0	LARP4
8.862027027371275e-86	0.6319291115146896	0.528	0.216	1.904183747371266e-81	0	GTF2H1
9.339111358468112e-86	1.030242070404192	0.351	0.116	2.0066948575940432e-81	0	SMG9
1.1134718366084283e-85	0.9322755570644581	0.37	0.126	2.3925169353205297e-81	0	MRPL4
1.2500525160402351e-85	0.9033607939479242	0.332	0.106	2.685987841215653e-81	0	CD99
1.2729706325766477e-85	0.6420615527249569	0.706	0.337	2.735231998217443e-81	0	VPS36
1.3659789111905646e-85	0.9162927900461248	0.341	0.113	2.935078886475166e-81	0	RPF2
1.396939218360263e-85	0.7357291109782618	0.409	0.147	3.001603298490697e-81	0	ALDH9A1
1.5203139939902512e-85	0.607539565138357	0.563	0.237	3.2666986788868525e-81	0	GSE1
1.5369399538098156e-85	0.7094347824108016	0.507	0.207	3.302422878751151e-81	0	MROH1
1.9036550336923247e-85	0.8607071585092407	0.374	0.127	4.090383570894698e-81	0	ZC3H7B
2.3457724344340466e-85	0.6217092837907752	0.886	0.496	5.040361229868436e-81	0	GSTO1
2.608011064129751e-85	0.9976055910263657	0.285	0.083	5.603833373495597e-81	0	PMM1
2.736472687117021e-85	0.6276574427464443	0.402	0.143	5.879858862808342e-81	0	TARBP1
2.769321390740003e-85	0.6087995032237523	0.563	0.239	5.950440872283044e-81	0	MAPK8
2.813151514730268e-85	0.9666639781637913	0.337	0.109	6.044618659700926e-81	0	XPO5
3.344796929498463e-85	1.11445862813129	0.376	0.134	7.186965162413347e-81	0	CLU
3.488408942084947e-85	0.691967870101357	0.467	0.18	7.495544293857926e-81	0	SPRED2
3.6278524241061085e-85	1.24204908727837	0.28	0.081	7.795166503676795e-81	0	PEX7
4.1319085968714823e-85	0.8058256218620492	0.355	0.117	8.878232002097754e-81	0	CHID1
4.407126672464106e-85	0.7377092961849561	0.497	0.198	9.469593081123626e-81	0	CCDC6
4.4154054329207116e-85	0.7035993439598228	0.54	0.223	9.487381653716734e-81	0	RPE
4.473494237909142e-85	0.7574969362943325	0.649	0.305	9.612197068995374e-81	0	DAP
4.7870914816054384e-85	0.7952860485757343	0.421	0.154	1.0286023466525605e-80	0	NELFB
5.408001919338618e-85	1.095586670647599	0.337	0.112	1.1620173724082888e-80	0	PPARGC1B
5.736967633925374e-85	0.6893382610608971	0.371	0.126	1.232702235501545e-80	0	PRKX
6.205242224043274e-85	0.6431309096001991	0.712	0.346	1.3333203966801783e-80	0	NDUFS1
6.788506057442939e-85	0.6147075548508802	0.583	0.245	1.4586462965627643e-80	0	CWF19L1
7.688204617053798e-85	0.7963120212165586	0.446	0.17	1.6519645260663495e-80	0	TMED3
7.710688198147942e-85	1.0034612148668067	0.278	0.08	1.6567955731360483e-80	0	ARL13B
7.7301509345109135e-85	0.6908868623785925	0.539	0.232	1.6609775312983599e-80	0	SLC20A1
8.066698166087989e-85	0.5472437374806811	0.738	0.365	1.733291434947326e-80	0	MFSD10
8.422865570347943e-85	0.6850053500173076	0.71	0.34	1.8098211251006624e-80	0	PSMD8
1.2402711536999468e-84	0.6707906821830723	0.901	0.546	2.6649706279550758e-80	0	ATP5PD
1.412270899525406e-84	0.6386071906464645	0.618	0.275	3.0345464818102398e-80	0	PTPN9
1.586212304552693e-84	0.8130131212627236	0.433	0.162	3.408294378792372e-80	0	COG4
2.0257393687633117e-84	0.6440614499580207	0.558	0.231	4.352706181661728e-80	0	IDE
2.2977637628406695e-84	0.6325975975556969	0.584	0.259	4.937204997215747e-80	0	TPTEP2-CSNK1E
2.5479756161809567e-84	0.6706756981963697	0.75	0.389	5.474835206488022e-80	0	NMT1
2.6086292221733896e-84	0.5614169872419794	0.952	0.727	5.605161609683962e-80	0	MYCBP2
3.9603930869131243e-84	0.6259593893916336	0.652	0.297	8.50969662585023e-80	0	BTF3L4
4.149328509133624e-84	0.6217595614657734	0.562	0.232	8.915662167575419e-80	0	ZCCHC17
4.275514866544898e-84	0.6011758869677015	0.393	0.139	9.186798793745022e-80	0	MANF
4.342494518017377e-84	0.9216247128225463	0.358	0.122	9.330717970863938e-80	0	RMND1
5.624438570125642e-84	0.8708820415370002	0.329	0.105	1.2085231155628968e-79	0	TRMT13
6.579563680933028e-84	0.6610345204143249	0.62	0.279	1.41375084812208e-79	0	NAPG
6.942168901351843e-84	0.893694970526443	0.343	0.112	1.4916638318334704e-79	0	TAF5L
7.10616872495518e-84	0.826166719935109	0.355	0.119	1.5269024739311197e-79	0	LDAH
9.263221676332257e-84	0.7391367363061823	0.591	0.262	1.990388441593512e-79	0	MPC1
9.59027000633882e-84	0.7238777466834267	0.615	0.273	2.0606613162620222e-79	0	ETHE1
9.651070576843901e-84	0.6267605200492329	0.698	0.333	2.0737255348464492e-79	0	SEC23B
9.770315258624942e-84	0.5835444467218056	0.794	0.419	2.099347639620741e-79	0	LCORL
9.85645370838233e-84	0.7478638185507973	0.443	0.169	2.1178562083201112e-79	0	TMEM161B
1.01835570131281e-83	1.1387560800218672	0.279	0.082	2.1881408954108347e-79	0	ABCC4
1.2005397346478312e-83	0.6509814817940587	0.567	0.245	2.579599727837795e-79	0	CYP20A1
1.6236745720994228e-83	0.7489260885922793	0.466	0.182	3.4887895530700297e-79	0	GLRX3
1.7854649529499644e-83	0.6688535171502574	0.552	0.233	3.8364285444035885e-79	0	KDELR2
1.9007867557821497e-83	0.5870890809570523	0.563	0.236	4.084220502149105e-79	0	AKR1A1
2.368143314383908e-83	0.6619322712808389	0.816	0.477	5.0884295396167035e-79	0	UBAC2
2.4424309862078905e-83	0.8397753341422978	0.434	0.166	5.2480514600648946e-79	0	COPG2
2.467694616251468e-83	0.5996490440028717	0.604	0.268	5.302335421939529e-79	0	PSMD11
3.220863553529481e-83	0.6178576510519895	0.69	0.331	6.920669517468796e-79	0	HTT
3.66574617369754e-83	0.5722910544188281	0.541	0.237	7.876588803423905e-79	0	FHIT
4.1109768188374835e-83	0.5852686291016566	0.569	0.244	8.833255890636101e-79	0	TARDBP
4.9765635102552226e-83	0.6298777143244975	0.827	0.442	1.0693142014485397e-78	0	ATOX1
5.0817653698480524e-83	0.7722838722377972	0.471	0.187	1.091918925019251e-78	0	DESI2
6.008142692493976e-83	0.6437145917074558	0.531	0.222	1.2909696203361808e-78	0	CREB3L2
6.602558842146201e-83	1.15976118072563	0.285	0.085	1.4186918184119542e-78	0	DLAT
6.818101320124305e-83	0.8922548563577033	0.286	0.085	1.4650054306551096e-78	0	ACAP3
7.186138150924354e-83	0.8080748242791973	0.427	0.159	1.544085504489116e-78	0	MRPL19
7.988701344102335e-83	0.6135916402583257	0.586	0.256	1.7165322578072687e-78	0	MCPH1
9.589971756735165e-83	0.6100644310898707	0.633	0.292	2.0605972313696847e-78	0	TUFM
1.2972134828504635e-82	0.5483800239341525	0.755	0.369	2.787322610600791e-78	0	TOMM20
1.315355347430376e-82	0.7827745893139941	0.402	0.146	2.826304035023649e-78	0	DCAF13
1.323591414070088e-82	0.7103425345641249	0.617	0.277	2.844000871412398e-78	0	CHCHD1
1.329206997542656e-82	0.6404095887251828	0.797	0.423	2.8560670756199046e-78	0	SMARCA5
1.6359242740077962e-82	0.5277978985474502	0.821	0.436	3.515110487560552e-78	0	KCNAB2
1.693333550232769e-82	0.9199236545181351	0.347	0.117	3.638465799385151e-78	0	COX10
1.6996154255070157e-82	0.668756894878181	0.595	0.263	3.6519636647869246e-78	0	PPP6R1
1.7088118977736145e-82	0.6074584064686814	0.665	0.307	3.6717241247461654e-78	0	CTR9
2.1594908718109453e-82	0.6823685599595877	0.781	0.402	4.6400980362601785e-78	0	ABRACL
2.50086501932223e-82	0.7050795792420437	0.872	0.585	5.373608667017675e-78	0	STAG1
2.5273758477641698e-82	0.7105101708612971	0.624	0.286	5.430572484090872e-78	0	AIMP1
2.5894014887331358e-82	0.5491967168453081	0.734	0.365	5.5638469788408885e-78	0	ZNF609
3.954338955103381e-82	0.9045428589750641	0.36	0.125	8.496688112830635e-78	0	EI24
4.010146822878495e-82	0.5311963000545576	0.807	0.415	8.616602478319022e-78	0	EIF3M
4.498570606032338e-82	0.917853538168317	0.293	0.089	9.666078661181685e-78	0	RRN3
5.320852443690464e-82	0.671721948996745	0.404	0.149	1.1432915645757699e-77	0	ZBED4
5.354640378150553e-82	0.5486357993951982	0.545	0.232	1.1505515780532092e-77	0	SLC25A36
5.534661047421843e-82	1.0459078915490423	0.342	0.115	1.1892326192595315e-77	0	DDX54
6.795945899925816e-82	0.8922773724549415	0.318	0.101	1.4602448955170601e-77	0	CARNMT1
7.538236612025186e-82	1.0637529760966467	0.285	0.086	1.6197409008258516e-77	0	PEX3
7.614849092109282e-82	0.9430923475093913	0.406	0.153	1.6362026244215213e-77	0	DUSP3
8.179213220059564e-82	0.7106924844484468	0.445	0.17	1.7574675445941984e-77	0	SUMF2
8.315400950461962e-82	0.6630461625403641	0.503	0.202	1.786730202225762e-77	0	MFAP1
8.455764369174524e-82	0.8402106322997063	0.394	0.142	1.81689009000453e-77	0	SAMM50
9.204826051811024e-82	0.9135817989050659	0.35	0.118	1.977840973752635e-77	0	RNF121
9.27145048871835e-82	1.1479663042551893	0.25	0.068	1.992156566510912e-77	0	NIF3L1
1.1088240466874357e-81	0.8588624139320775	0.343	0.115	2.382530229117293e-77	0	QRSL1
1.1264191687210385e-81	0.6183956078142288	0.954	0.659	2.4203368678308955e-77	0	FLNA
1.2955135141160138e-81	1.0228647955552428	0.339	0.115	2.7836698877810787e-77	0	NLN
1.3484909898140051e-81	0.5951723638367558	0.697	0.332	2.897502589813353e-77	0	KIF13B
1.3570546672400653e-81	0.9699390078264338	0.339	0.113	2.9159033634987282e-77	0	TMEM18
1.4596908907780126e-81	1.1769440347116267	0.276	0.082	3.1364378170147158e-77	0	THOC6
1.4955692439786065e-81	0.5768358279340606	0.362	0.125	3.2135296345368316e-77	0	IMPACT
1.503993610579566e-81	0.6608978298470057	0.571	0.249	3.2316310710523134e-77	0	SLC39A9
1.5202927322139664e-81	1.0092958095071927	0.308	0.097	3.2666529937081496e-77	0	NAXE
1.5871932287781708e-81	0.626969146592657	0.624	0.284	3.4104020906756558e-77	0	AMBRA1
1.9944629638809544e-81	0.964905515196925	0.375	0.134	4.285502570491007e-77	0	MRPS7
2.3552854699952076e-81	0.77768867074854	0.536	0.228	5.060801889378703e-77	0	SSNA1
2.552558793904213e-81	0.9315917289588227	0.448	0.174	5.484683080461982e-77	0	NAA25
2.7571007424666073e-81	0.6339372338058504	0.653	0.305	5.924182365337999e-77	0	PSMD2
2.797747067598322e-81	0.8542163229532753	0.348	0.117	6.011519124148515e-77	0	ABHD10
3.3492901461082407e-81	0.6383595264411164	0.758	0.391	7.196619736942777e-77	0	NAA50
3.4732502956127455e-81	0.8257901203257214	0.309	0.097	7.462972910183107e-77	0	ELP6
3.4945005770897328e-81	1.045428453340398	0.293	0.091	7.508633389992708e-77	0	OSBPL3
3.6057083098786673e-81	1.157660640328413	0.27	0.079	7.747585445436292e-77	0	RUSC2
3.6581794091419215e-81	0.7695759480146274	0.334	0.11	7.860330096423246e-77	0	SLC22A16
3.662541690953765e-81	1.0759866448412712	0.293	0.091	7.869703331352354e-77	0	TSEN2
3.6655725617902453e-81	0.9711808385366487	0.429	0.166	7.8762157635187e-77	0	MRPS18B
3.7326522292955027e-81	0.576396028463773	0.701	0.336	8.020349845087247e-77	0	NCOR2
3.867644163165156e-81	1.0257597969271042	0.35	0.12	8.31040701339297e-77	0	TRMT10C
4.1115885079208604e-81	1.0757309597538867	0.303	0.095	8.834570226969553e-77	0	NTMT1
4.819093348773389e-81	0.5080593604385581	0.548	0.231	1.0354785878509381e-76	0	HS2ST1
5.161757271604706e-81	1.0802331670593714	0.268	0.077	1.1091067849497032e-76	0	EEF1AKMT2
5.447764476193537e-81	1.0252348132713762	0.307	0.097	1.1705611529997052e-76	0	EBAG9
5.677498989707419e-81	0.6872926549748193	0.458	0.178	1.2199242079184331e-76	0	PAXX
6.011320009692678e-81	0.6885768313812708	0.606	0.276	1.2916523304826657e-76	0	GABPB1
6.739939356574495e-81	1.0171897127249712	0.288	0.087	1.4482107695471617e-76	0	PNO1
7.488623288278818e-81	0.6675917177244877	0.459	0.178	1.6090804859524695e-76	0	FUBP3
8.128465520519949e-81	1.0292683309886452	0.316	0.102	1.7465633863941215e-76	0	HSCB
8.214940906274409e-81	0.5944921582873176	0.749	0.374	1.7651443525311823e-76	0	CUL5
9.265407178449269e-81	0.5474326010951502	0.979	0.782	1.9908580404333944e-76	0	TMA7
9.74456484851042e-81	0.6716268638064287	0.594	0.264	2.093814648999434e-76	0	TIPRL
9.905623268965857e-81	0.651507866061914	0.65	0.301	2.1284212718026937e-76	0	RNF34
1.0170412389285095e-80	0.6366738423620331	0.838	0.489	2.1853165100856883e-76	0	OTULINL
1.1097643053592816e-80	0.652252590756015	0.794	0.414	2.3845505629254884e-76	0	SF3B5
1.6965034577425532e-80	0.5870329431429979	0.808	0.425	3.645276979651424e-76	0	SSR3
2.0539777596341356e-80	0.8730150966557688	0.452	0.18	4.4133820121258674e-76	0	COA3
2.119132378346012e-80	0.5929187489441676	0.956	0.812	4.5533797413520756e-76	0	FAM107B
2.2923447281729535e-80	0.5576752185035089	0.842	0.482	4.9255611174252254e-76	0	THOC2
2.3327424036619007e-80	1.0167481518749304	0.342	0.117	5.012363602748326e-76	0	PFDN6
2.4307480548364566e-80	0.9354819106704972	0.376	0.134	5.2229483454270944e-76	0	NEK4
3.0966999482888637e-80	0.5665286555150715	0.905	0.547	6.653879178888282e-76	0	EIF3H
3.3473820532926314e-80	0.5905734130265458	0.677	0.343	7.192519817909878e-76	0	TMTC2
3.3623529342931635e-80	0.6678717650813699	0.652	0.309	7.22468774991572e-76	0	TAF2
3.77044344531501e-80	0.5491725085071836	0.811	0.433	8.101551830948362e-76	0	RPS4Y1
3.889819007704464e-80	0.8377864699514399	0.304	0.094	8.358054101854582e-76	0	TCP11L1
3.993006966659652e-80	1.122689830612417	0.269	0.079	8.579774069261594e-76	0	ZNF678
4.857433639903805e-80	0.8458180107086557	0.341	0.116	1.0437167662061307e-75	0	CISD1
4.878609048201294e-80	0.5748266427302688	0.813	0.446	1.048266726187012e-75	0	MLLT10
5.1522209237034545e-80	1.0260524221073828	0.327	0.109	1.1070577098761613e-75	0	REXO4
5.353783434178938e-80	1.093494383043328	0.305	0.097	1.1503674465020283e-75	0	IDH3A
5.808225247293993e-80	0.8058800371552215	0.508	0.212	1.2480133588860602e-75	0	ERCC1
7.434048578437521e-80	0.6318136821954969	0.879	0.566	1.5973540180488701e-75	0	PBRM1
7.547003440408001e-80	0.6858666606801819	0.538	0.23	1.6216246292404671e-75	0	PIN4
7.813043499906295e-80	0.7250306452841954	0.476	0.193	1.6787886568248655e-75	0	GPATCH2
[truncated: 9,706 more rows]
