# Supplementary material for: Humanization of CD47 enables development of functional human neutrophils via postirradiation remodeling of the bone marrow
Source: Proc Natl Acad Sci U S A. 2025 Sep 16;122(38):e2426546122. doi: 10.1073/pnas.2426546122 (PMC12478129; doi:10.1073/pnas.2426546122)
Supplement: Supplementary file 3 — Dataset S02 (CSV) [file pnas.2426546122.sd02.csv]

	p_val	avg_log2FC	pct.1	pct.2	p_val_adj	sample
MAPK14	9.31E-177	1.441593717	0.989	0.732	2.00E-172	BM-Neu
IPCEF1	1.49E-173	1.683627091	0.936	0.508	3.20E-169	BM-Neu
PADI4	1.33E-168	1.822828555	0.928	0.54	2.86E-164	BM-Neu
AGTPBP1	5.08E-165	1.248144025	0.992	0.733	1.09E-160	BM-Neu
ARHGAP15	5.24E-159	1.311297235	0.993	0.628	1.13E-154	BM-Neu
DYSF	1.57E-158	1.36377621	0.975	0.555	3.37E-154	BM-Neu
ARHGAP24	2.29E-157	1.478852547	0.948	0.603	4.91E-153	BM-Neu
WDFY3	3.31E-157	1.289519288	0.99	0.646	7.11E-153	BM-Neu
FBXL5	6.38E-157	1.110441686	0.996	0.824	1.37E-152	BM-Neu
LRRK2	5.29E-156	1.240129811	0.996	0.819	1.14E-151	BM-Neu
PARP8	1.09E-154	1.455136562	0.954	0.632	2.35E-150	BM-Neu
LYST	1.14E-152	1.103846221	1	0.848	2.44E-148	BM-Neu
TSC22D3	3.06E-150	-2.610999231	0.358	0.789	6.57E-146	BM-Neu
CD163	6.05E-147	-4.358251016	0.244	0.67	1.30E-142	BM-Neu
S100A10	9.25E-146	-2.13749952	0.64	0.888	1.99E-141	BM-Neu
LRMDA	3.75E-145	1.322660692	0.987	0.565	8.07E-141	BM-Neu
RNF24	4.26E-145	1.338314817	0.96	0.595	9.16E-141	BM-Neu
IGKC	1.33E-142	-7.975194041	0.008	0.415	2.85E-138	BM-Neu
FOXN3	3.88E-141	1.217624302	0.982	0.704	8.33E-137	BM-Neu
PCNX1	4.84E-141	1.242673467	0.972	0.645	1.04E-136	BM-Neu
SYNE1	4.45E-140	1.960221913	0.834	0.417	9.57E-136	BM-Neu
RETN	9.96E-139	1.560747472	0.964	0.629	2.14E-134	BM-Neu
MEGF9	4.97E-138	1.107359593	0.992	0.821	1.07E-133	BM-Neu
S100Z	1.62E-135	1.520001227	0.897	0.474	3.49E-131	BM-Neu
ATG7	1.78E-135	1.200076213	0.993	0.602	3.83E-131	BM-Neu
DPYD	1.08E-134	1.078741219	0.999	0.853	2.33E-130	BM-Neu
CUX1	1.85E-133	1.026104731	0.996	0.77	3.98E-129	BM-Neu
BAZ2B	2.73E-133	1.126926379	0.985	0.746	5.87E-129	BM-Neu
FAM107B	1.06E-132	1.262211134	0.966	0.677	2.28E-128	BM-Neu
PDE4D	6.70E-132	1.982560953	0.825	0.429	1.44E-127	BM-Neu
FNDC3B	4.30E-130	1.051918071	0.996	0.708	9.24E-126	BM-Neu
EXOC6	6.72E-130	1.369169375	0.918	0.571	1.44E-125	BM-Neu
TXNIP	2.91E-127	-1.934540402	0.826	0.947	6.25E-123	BM-Neu
GNAQ	9.27E-127	0.994410769	0.994	0.793	1.99E-122	BM-Neu
SIPA1L1	9.86E-127	1.164530969	0.969	0.596	2.12E-122	BM-Neu
DUSP1	4.18E-126	-3.055294035	0.5	0.815	8.99E-122	BM-Neu
TNFAIP8	1.15E-125	1.25140281	0.945	0.712	2.47E-121	BM-Neu
TAB2	3.31E-124	1.319901652	0.904	0.401	7.11E-120	BM-Neu
PRKCA	1.65E-123	1.4493488	0.854	0.394	3.55E-119	BM-Neu
DISC1	1.72E-123	1.243621791	0.936	0.497	3.70E-119	BM-Neu
DOCK8	2.23E-123	0.953791139	0.999	0.854	4.78E-119	BM-Neu
ATP8B4	1.00E-122	1.617180385	0.838	0.438	2.16E-118	BM-Neu
RAB27A	1.36E-122	1.144068464	0.966	0.71	2.93E-118	BM-Neu
TRPS1	1.45E-122	1.28556372	0.942	0.678	3.12E-118	BM-Neu
DGKG	1.64E-122	1.898686493	0.742	0.301	3.52E-118	BM-Neu
FLI1	5.29E-122	0.989660164	0.979	0.758	1.14E-117	BM-Neu
DDIT4	1.11E-121	-7.810611385	0.006	0.362	2.38E-117	BM-Neu
NT5C2	9.61E-121	1.15181085	0.954	0.618	2.06E-116	BM-Neu
CMIP	1.54E-120	0.99937441	0.983	0.727	3.32E-116	BM-Neu
CST3	8.90E-120	-1.458890749	0.993	0.984	1.91E-115	BM-Neu
CCPG1	9.69E-120	1.275841086	0.918	0.585	2.08E-115	BM-Neu
PLCL2	2.24E-119	1.315626039	0.909	0.54	4.81E-115	BM-Neu
COP1	3.71E-119	1.049826894	0.996	0.629	7.97E-115	BM-Neu
ALPK1	5.51E-119	1.24816768	0.932	0.533	1.18E-114	BM-Neu
EEF1A1	7.90E-119	-1.52267752	0.995	0.998	1.70E-114	BM-Neu
DIAPH2	1.29E-118	0.99822075	0.996	0.73	2.78E-114	BM-Neu
RUNX1	2.16E-118	1.15832568	0.955	0.695	4.64E-114	BM-Neu
CHST11	4.16E-117	1.076963322	0.984	0.629	8.94E-113	BM-Neu
ELMO1	4.84E-117	1.128743646	0.958	0.66	1.04E-112	BM-Neu
DENND1A	1.01E-116	1.100433565	0.972	0.601	2.17E-112	BM-Neu
SAT1	1.04E-116	-1.591973553	0.95	0.967	2.24E-112	BM-Neu
DOCK2	2.38E-116	0.880512517	0.997	0.82	5.10E-112	BM-Neu
VPS13B	3.79E-116	1.081579308	0.98	0.594	8.14E-112	BM-Neu
MICU1	4.86E-116	1.120736812	0.948	0.647	1.04E-111	BM-Neu
DLEU2	1.14E-115	1.003911691	0.999	0.728	2.44E-111	BM-Neu
MAP4K4	1.32E-115	0.956849336	0.987	0.754	2.83E-111	BM-Neu
ATXN1	1.71E-115	1.051227069	0.972	0.619	3.68E-111	BM-Neu
RALGAPA2	2.06E-115	1.236423976	0.918	0.583	4.43E-111	BM-Neu
AHNAK	3.04E-115	-1.592789117	0.597	0.875	6.53E-111	BM-Neu
EIF4G3	4.68E-115	1.193147613	0.939	0.653	1.01E-110	BM-Neu
MIR646HG	6.37E-115	1.839499319	0.708	0.244	1.37E-110	BM-Neu
MED13L	1.39E-114	0.950596983	0.999	0.78	2.99E-110	BM-Neu
GSTP1	2.07E-113	-2.402408396	0.566	0.805	4.45E-109	BM-Neu
TMSB10	8.51E-113	-1.029054167	0.999	0.999	1.83E-108	BM-Neu
MYO1F	1.37E-112	0.770336324	0.999	0.906	2.95E-108	BM-Neu
ARL15	2.57E-112	1.286219228	0.897	0.46	5.53E-108	BM-Neu
PTMA	3.78E-112	-1.478610443	0.963	0.986	8.12E-108	BM-Neu
SLCO4C1	1.93E-111	1.930185022	0.709	0.279	4.14E-107	BM-Neu
SH3KBP1	2.20E-111	0.871074247	0.992	0.81	4.73E-107	BM-Neu
ENTPD1	2.30E-111	1.079891405	0.958	0.664	4.95E-107	BM-Neu
SNTB1	2.34E-111	1.465210903	0.844	0.499	5.02E-107	BM-Neu
ASAP1	5.00E-111	0.967233761	0.996	0.694	1.07E-106	BM-Neu
KIAA1958	2.27E-110	1.467109567	0.814	0.36	4.88E-106	BM-Neu
KDM7A	4.03E-110	1.179559351	0.92	0.617	8.66E-106	BM-Neu
MTMR3	4.07E-110	1.125301268	0.936	0.649	8.74E-106	BM-Neu
SLC22A15	1.20E-108	1.377333666	0.846	0.49	2.57E-104	BM-Neu
SERPINB10	3.60E-108	2.520099285	0.559	0.135	7.73E-104	BM-Neu
MCTP2	1.08E-107	1.144188782	0.923	0.516	2.32E-103	BM-Neu
STXBP2	7.64E-107	1.167099518	0.913	0.423	1.64E-102	BM-Neu
IGHA1	9.91E-107	-10.56660693	0	0.312	2.13E-102	BM-Neu
KDM2A	3.41E-106	0.921153636	0.984	0.725	7.33E-102	BM-Neu
NCOA2	4.86E-106	0.9991656	0.978	0.65	1.04E-101	BM-Neu
PRKCB	1.23E-105	0.863845817	0.997	0.776	2.64E-101	BM-Neu
FRY	1.37E-105	1.175620963	0.928	0.607	2.93E-101	BM-Neu
MFGE8	5.46E-105	-8.674168133	0.001	0.309	1.17E-100	BM-Neu
ST6GALNAC3	4.15E-104	1.751355382	0.75	0.367	8.93E-100	BM-Neu
ZFAND3	6.03E-104	0.932497948	0.996	0.679	1.30E-99	BM-Neu
KIF13A	7.89E-104	1.103813321	0.919	0.585	1.69E-99	BM-Neu
RBM47	7.37E-103	0.829039957	0.99	0.772	1.58E-98	BM-Neu
RFLNB	8.54E-103	1.425751226	0.846	0.515	1.83E-98	BM-Neu
PELI2	1.83E-102	1.113767139	0.917	0.539	3.93E-98	BM-Neu
FLT3	5.56E-102	-5.533068517	0.016	0.334	1.20E-97	BM-Neu
USP15	2.24E-101	0.741425156	0.996	0.886	4.80E-97	BM-Neu
STK38	2.27E-101	0.939880812	0.956	0.715	4.87E-97	BM-Neu
AOAH	2.29E-101	0.881923223	0.986	0.756	4.92E-97	BM-Neu
CREB5	5.31E-101	1.008350441	0.95	0.676	1.14E-96	BM-Neu
CR1	5.59E-101	1.325571255	0.861	0.535	1.20E-96	BM-Neu
FOXP1	6.13E-101	0.906518773	0.981	0.766	1.32E-96	BM-Neu
GPAT3	9.97E-101	1.375435904	0.81	0.405	2.14E-96	BM-Neu
RPL10	4.86E-100	-1.625449291	0.981	0.989	1.04E-95	BM-Neu
SLC39A11	1.28E-99	1.373857724	0.82	0.448	2.76E-95	BM-Neu
EIF2AK2	1.40E-99	1.163368696	0.917	0.572	3.01E-95	BM-Neu
GLT1D1	1.41E-99	1.005170312	0.951	0.554	3.03E-95	BM-Neu
RAP1GAP2	1.69E-99	1.016747078	0.941	0.51	3.64E-95	BM-Neu
VSTM1	1.75E-99	1.544671501	0.73	0.308	3.76E-95	BM-Neu
ADAMTS2	2.63E-99	-9.637765933	0	0.292	5.64E-95	BM-Neu
NLRP12	7.63E-99	1.193549776	0.861	0.514	1.64E-94	BM-Neu
LINC00278	1.24E-98	0.98351705	0.956	0.485	2.66E-94	BM-Neu
FBXL17	1.34E-98	1.415352991	0.807	0.424	2.87E-94	BM-Neu
PRAM1	1.59E-98	0.955899002	0.964	0.758	3.42E-94	BM-Neu
SVIL	1.91E-98	0.949692661	0.964	0.565	4.11E-94	BM-Neu
IL17RA	3.57E-98	0.785807789	0.99	0.858	7.66E-94	BM-Neu
MX1	3.74E-98	1.035773339	0.954	0.513	8.03E-94	BM-Neu
CASC8	8.73E-98	2.287350889	0.561	0.155	1.88E-93	BM-Neu
ANTXR2	1.00E-97	1.111746283	0.887	0.53	2.15E-93	BM-Neu
MGAM	2.08E-97	1.893031319	0.65	0.241	4.47E-93	BM-Neu
MAML3	2.28E-97	1.195652231	0.879	0.553	4.90E-93	BM-Neu
USP32	3.23E-97	0.965069823	0.965	0.627	6.94E-93	BM-Neu
BPI	8.14E-97	2.340414778	0.534	0.139	1.75E-92	BM-Neu
MAP3K5	1.05E-96	0.992077987	0.954	0.634	2.26E-92	BM-Neu
FTX	1.25E-96	1.009617079	0.954	0.636	2.68E-92	BM-Neu
ARL4A	4.84E-96	-4.245562955	0.065	0.398	1.04E-91	BM-Neu
MBNL1	6.78E-96	0.763908614	0.994	0.903	1.46E-91	BM-Neu
VAV3	7.04E-96	1.052159373	0.918	0.604	1.51E-91	BM-Neu
DDX60L	1.25E-95	1.026461529	0.96	0.665	2.68E-91	BM-Neu
PLCG2	4.67E-95	1.084973933	0.9	0.556	1.00E-90	BM-Neu
MBD5	5.37E-95	1.162012715	0.878	0.518	1.15E-90	BM-Neu
TMTC2	9.10E-95	1.690826102	0.762	0.415	1.95E-90	BM-Neu
FAR1	2.40E-94	0.932459278	0.949	0.695	5.16E-90	BM-Neu
MFSD14B	3.07E-94	1.098939327	0.892	0.592	6.59E-90	BM-Neu
CD74	4.12E-94	-2.537806129	0.913	0.956	8.85E-90	BM-Neu
UTY	4.51E-94	1.009515392	0.919	0.575	9.69E-90	BM-Neu
FCN1	5.18E-94	0.609059059	0.999	0.941	1.11E-89	BM-Neu
PIAS1	3.96E-93	0.857828681	0.981	0.732	8.52E-89	BM-Neu
PSAP	5.70E-93	-0.930218696	0.996	0.988	1.22E-88	BM-Neu
CTSB	1.34E-92	-1.488453935	0.877	0.926	2.88E-88	BM-Neu
GPD2	1.59E-92	1.183461581	0.843	0.485	3.42E-88	BM-Neu
ACAP2	1.61E-92	0.727724376	0.999	0.857	3.46E-88	BM-Neu
ACTB	1.65E-92	-0.92911716	0.999	1	3.55E-88	BM-Neu
IL1R2	1.95E-92	-5.20045155	0.158	0.493	4.18E-88	BM-Neu
LPAR1	6.67E-92	1.253104277	0.81	0.404	1.43E-87	BM-Neu
MAP2K6	7.80E-92	1.738232978	0.682	0.309	1.68E-87	BM-Neu
HP	7.95E-92	1.791753434	0.686	0.31	1.71E-87	BM-Neu
PHF21A	3.46E-91	0.950724997	0.948	0.661	7.44E-87	BM-Neu
TNRC6B	3.54E-91	0.868602839	0.975	0.754	7.60E-87	BM-Neu
SLC9A9	3.67E-91	1.040317412	0.88	0.49	7.88E-87	BM-Neu
NCF1	8.25E-91	0.851887973	0.955	0.587	1.77E-86	BM-Neu
FAM172A	1.17E-90	1.033225105	0.915	0.54	2.51E-86	BM-Neu
SBF2	1.41E-90	0.896471261	0.988	0.647	3.02E-86	BM-Neu
ARHGAP26	3.48E-90	0.806062605	0.993	0.743	7.49E-86	BM-Neu
AGO4	4.33E-90	0.943208574	0.941	0.675	9.31E-86	BM-Neu
TPT1	4.54E-90	-1.223277606	0.999	0.998	9.74E-86	BM-Neu
MPP7	4.60E-90	1.243372401	0.797	0.426	9.88E-86	BM-Neu
ZNF438	6.32E-90	1.217182775	0.848	0.487	1.36E-85	BM-Neu
VTI1A	6.78E-90	1.010746145	0.921	0.575	1.46E-85	BM-Neu
GSK3B	9.86E-90	0.97439111	0.936	0.657	2.12E-85	BM-Neu
PICALM	1.63E-89	0.78505947	0.995	0.811	3.50E-85	BM-Neu
CSF2RA	1.64E-89	1.012574445	0.883	0.41	3.53E-85	BM-Neu
FTH1	2.66E-89	-1.080168846	0.998	0.997	5.72E-85	BM-Neu
DNAJC5	2.98E-89	1.020696431	0.893	0.57	6.40E-85	BM-Neu
TET2	3.66E-89	0.767543537	0.985	0.788	7.86E-85	BM-Neu
STIM1	3.89E-89	1.120050272	0.878	0.544	8.36E-85	BM-Neu
STEAP4	4.16E-89	1.134647478	0.804	0.364	8.94E-85	BM-Neu
PFDN5	4.70E-89	-0.957828704	0.975	0.985	1.01E-84	BM-Neu
EXOC4	6.65E-89	1.041344223	0.914	0.584	1.43E-84	BM-Neu
RACK1	1.09E-88	-1.252567666	0.965	0.978	2.34E-84	BM-Neu
MNDA	1.34E-88	0.5850275	0.999	0.971	2.88E-84	BM-Neu
PADI2	1.97E-88	1.811069245	0.613	0.224	4.24E-84	BM-Neu
JUND	2.05E-88	-1.657315973	0.63	0.831	4.40E-84	BM-Neu
RPS4X	3.22E-88	-1.959983655	0.915	0.949	6.91E-84	BM-Neu
IGF1R	1.10E-87	1.473493344	0.712	0.326	2.36E-83	BM-Neu
ARAP2	1.59E-87	1.049715024	0.885	0.542	3.41E-83	BM-Neu
RAD51B	8.17E-87	1.333105674	0.779	0.374	1.76E-82	BM-Neu
SIK3	1.11E-86	0.905560743	0.958	0.667	2.39E-82	BM-Neu
TMEM131L	1.93E-86	1.009853463	0.895	0.562	4.15E-82	BM-Neu
ETV6	2.49E-86	0.824537801	0.978	0.732	5.35E-82	BM-Neu
NSMCE2	2.65E-86	1.125690747	0.846	0.485	5.69E-82	BM-Neu
IGLC2	4.08E-86	-5.969777859	0.011	0.283	8.76E-82	BM-Neu
BCAS3	5.46E-86	1.082737845	0.869	0.467	1.17E-81	BM-Neu
ANXA3	7.80E-86	1.697398618	0.633	0.242	1.68E-81	BM-Neu
PIK3CD	1.23E-85	0.977323257	0.907	0.622	2.64E-81	BM-Neu
TNFSF13B	2.12E-85	0.845272775	0.979	0.802	4.56E-81	BM-Neu
SH3BGRL3	2.40E-85	-0.69696893	0.996	0.995	5.16E-81	BM-Neu
ATP11A	3.11E-85	0.87046395	0.954	0.676	6.69E-81	BM-Neu
PLSCR1	3.86E-85	0.86631084	0.975	0.708	8.29E-81	BM-Neu
ANKRD44	3.92E-85	0.794402722	0.993	0.757	8.42E-81	BM-Neu
NR3C1	4.07E-85	0.920707157	0.941	0.68	8.75E-81	BM-Neu
BIRC6	4.09E-85	0.846102242	0.957	0.707	8.79E-81	BM-Neu
MCTP1	6.21E-85	0.805889338	0.981	0.703	1.33E-80	BM-Neu
PNRC1	6.31E-85	-1.238219206	0.832	0.923	1.36E-80	BM-Neu
XAF1	7.98E-85	0.936874851	0.944	0.558	1.72E-80	BM-Neu
EEF1B2	9.05E-85	-2.04217648	0.634	0.799	1.94E-80	BM-Neu
RPS27	1.41E-84	-1.162055114	0.99	0.995	3.03E-80	BM-Neu
RPS3A	1.75E-84	-1.759123515	0.951	0.97	3.77E-80	BM-Neu
RIPOR2	1.83E-84	0.709068226	0.996	0.86	3.93E-80	BM-Neu
KDM4C	4.40E-84	1.030923121	0.886	0.546	9.45E-80	BM-Neu
EMB	4.87E-84	1.215601633	0.888	0.665	1.05E-79	BM-Neu
RPL14	7.57E-84	-1.259395054	0.956	0.974	1.63E-79	BM-Neu
TANK	8.78E-83	0.805183049	0.978	0.747	1.89E-78	BM-Neu
SOS2	9.96E-83	0.935150959	0.917	0.643	2.14E-78	BM-Neu
TRAPPC9	1.91E-82	1.008668157	0.878	0.494	4.11E-78	BM-Neu
ZNF407	2.09E-82	1.1515007	0.825	0.492	4.49E-78	BM-Neu
SAP30	2.56E-82	-3.796912348	0.117	0.424	5.50E-78	BM-Neu
PAN3	4.15E-82	0.904001774	0.936	0.636	8.91E-78	BM-Neu
METTL7A	5.88E-82	-2.582196418	0.265	0.577	1.26E-77	BM-Neu
PTK2B	6.35E-82	0.737211974	0.972	0.8	1.36E-77	BM-Neu
FOS	8.91E-82	-2.705992865	0.775	0.879	1.91E-77	BM-Neu
ICAM3	1.35E-81	0.988573388	0.903	0.624	2.91E-77	BM-Neu
TENT2	1.54E-81	0.928989062	0.913	0.607	3.30E-77	BM-Neu
TMEM131	1.66E-81	0.885637313	0.924	0.64	3.57E-77	BM-Neu
NPC2	3.23E-81	-1.624898476	0.781	0.88	6.95E-77	BM-Neu
RPLP0	5.12E-81	-2.004873847	0.739	0.852	1.10E-76	BM-Neu
WDR37	5.58E-81	1.104992329	0.822	0.473	1.20E-76	BM-Neu
BASP1	6.37E-81	0.990191152	0.904	0.612	1.37E-76	BM-Neu
HDAC4	7.55E-81	1.053205144	0.843	0.523	1.62E-76	BM-Neu
USP25	8.61E-81	0.996950134	0.891	0.598	1.85E-76	BM-Neu
RASA2	9.81E-81	1.073424137	0.847	0.54	2.11E-76	BM-Neu
IFI44	1.02E-80	1.153302898	0.861	0.544	2.19E-76	BM-Neu
MSRA	1.09E-80	1.325781263	0.766	0.426	2.35E-76	BM-Neu
BTF3	1.72E-80	-1.418359006	0.849	0.916	3.69E-76	BM-Neu
STAG1	1.88E-80	0.949278284	0.908	0.555	4.05E-76	BM-Neu
PPP3CA	2.32E-80	0.87000436	0.949	0.724	4.97E-76	BM-Neu
LDLRAD4	3.52E-80	1.226263377	0.785	0.428	7.57E-76	BM-Neu
HSPA1B	4.65E-80	-5.209107608	0.047	0.331	9.98E-76	BM-Neu
RGL4	5.03E-80	1.548441582	0.647	0.273	1.08E-75	BM-Neu
ZNF516	5.71E-80	1.115147268	0.832	0.511	1.23E-75	BM-Neu
JAK2	6.66E-80	0.823262861	0.953	0.705	1.43E-75	BM-Neu
RAB8B	8.37E-80	0.801776029	0.951	0.724	1.80E-75	BM-Neu
SELL	8.82E-80	0.825674482	0.967	0.752	1.90E-75	BM-Neu
EREG	1.03E-79	-9.782352192	0.003	0.246	2.22E-75	BM-Neu
PER1	1.18E-79	-3.950222257	0.034	0.313	2.53E-75	BM-Neu
ASH1L	2.08E-79	0.818767214	0.963	0.703	4.48E-75	BM-Neu
TESC	2.87E-79	1.026080526	0.858	0.534	6.17E-75	BM-Neu
MYO5A	4.43E-79	1.096624226	0.839	0.538	9.52E-75	BM-Neu
AREG	5.37E-79	-8.24617665	0.004	0.246	1.15E-74	BM-Neu
NLRC5	6.48E-79	1.190563223	0.805	0.498	1.39E-74	BM-Neu
TAGLN2	1.03E-78	-1.747568511	0.369	0.695	2.21E-74	BM-Neu
HSPA8	1.05E-78	-2.101810149	0.403	0.661	2.25E-74	BM-Neu
RPS16	1.05E-78	-1.189633142	0.971	0.983	2.26E-74	BM-Neu
RPL18A	1.20E-78	-1.305248851	0.969	0.98	2.59E-74	BM-Neu
VSIG4	1.56E-78	-7.14314487	0.015	0.268	3.34E-74	BM-Neu
ZBTB20	2.44E-78	0.982396521	0.876	0.481	5.24E-74	BM-Neu
CDC42EP3	3.05E-78	0.763690578	0.984	0.761	6.56E-74	BM-Neu
SYK	6.71E-78	0.639197349	0.984	0.854	1.44E-73	BM-Neu
RPL29	6.81E-78	-1.202891651	0.984	0.989	1.46E-73	BM-Neu
FGD4	1.86E-77	0.783649112	0.974	0.739	3.99E-73	BM-Neu
AKAP13	2.31E-77	0.601942892	0.998	0.893	4.97E-73	BM-Neu
APBB1IP	3.48E-77	0.662924483	0.99	0.89	7.48E-73	BM-Neu
YBX3	3.54E-77	-2.220675987	0.286	0.592	7.61E-73	BM-Neu
F13A1	4.50E-77	-5.062569472	0.022	0.282	9.67E-73	BM-Neu
STXBP5	4.58E-77	1.226180132	0.778	0.439	9.84E-73	BM-Neu
EEF2	4.64E-77	-1.585169747	0.817	0.892	9.98E-73	BM-Neu
PPIA	9.73E-77	-1.358601546	0.836	0.915	2.09E-72	BM-Neu
VPS8	1.29E-76	0.894283468	0.86	0.521	2.78E-72	BM-Neu
RPL7A	1.34E-76	-1.297414453	0.972	0.98	2.87E-72	BM-Neu
TCF12	1.51E-76	0.955782263	0.897	0.576	3.24E-72	BM-Neu
FCHSD2	2.26E-76	0.973354203	0.859	0.565	4.86E-72	BM-Neu
FKBP5	2.93E-76	-1.326333576	0.713	0.864	6.29E-72	BM-Neu
ATP11B	2.99E-76	0.923733379	0.901	0.587	6.43E-72	BM-Neu
GAB2	3.45E-76	0.883596078	0.912	0.558	7.42E-72	BM-Neu
RPS23	3.70E-76	-1.465289992	0.973	0.984	7.95E-72	BM-Neu
RPL30	3.78E-76	-1.259529818	0.99	0.996	8.11E-72	BM-Neu
PIK3CB	5.51E-76	1.041844581	0.861	0.57	1.18E-71	BM-Neu
PFN1	5.70E-76	-0.780521178	0.994	0.997	1.23E-71	BM-Neu
SLC25A6	7.04E-76	1.020123972	0.754	0.344	1.51E-71	BM-Neu
RPL34	8.89E-76	-1.257282782	0.991	0.992	1.91E-71	BM-Neu
PTPRJ	1.27E-75	0.677686547	0.987	0.691	2.73E-71	BM-Neu
NF1	1.31E-75	1.034563515	0.84	0.523	2.82E-71	BM-Neu
ATAD2B	1.49E-75	0.915571136	0.903	0.609	3.19E-71	BM-Neu
FBXW7	2.33E-75	0.769731833	0.95	0.614	5.00E-71	BM-Neu
MON2	4.74E-75	0.973081491	0.862	0.567	1.02E-70	BM-Neu
ITFG1	4.91E-75	0.97685626	0.868	0.57	1.06E-70	BM-Neu
TBC1D5	5.09E-75	0.948338605	0.902	0.63	1.09E-70	BM-Neu
RNASE1	6.19E-75	-10.99664119	0.001	0.228	1.33E-70	BM-Neu
ACER3	7.54E-75	0.86187298	0.922	0.606	1.62E-70	BM-Neu
TMEM170B	9.42E-75	0.991393249	0.875	0.626	2.02E-70	BM-Neu
RPS13	1.22E-74	-1.397847625	0.987	0.993	2.62E-70	BM-Neu
LPGAT1	1.41E-74	0.878663056	0.93	0.705	3.03E-70	BM-Neu
MTF1	1.42E-74	1.183338735	0.787	0.482	3.06E-70	BM-Neu
RNF213	1.49E-74	0.75897817	0.983	0.825	3.20E-70	BM-Neu
RPL18	1.51E-74	-1.30960984	0.974	0.982	3.25E-70	BM-Neu
KDM6A	2.03E-74	0.989068651	0.858	0.528	4.36E-70	BM-Neu
SP100	2.22E-74	0.698996492	0.978	0.839	4.76E-70	BM-Neu
RABGAP1L	2.62E-74	0.750427652	0.994	0.603	5.63E-70	BM-Neu
CALM2	3.31E-74	-0.828283047	0.954	0.959	7.10E-70	BM-Neu
MAP3K1	4.05E-74	0.731905921	0.976	0.783	8.71E-70	BM-Neu
JAZF1	4.44E-74	0.900425372	0.897	0.602	9.55E-70	BM-Neu
RPL8	4.72E-74	-1.185723647	0.981	0.987	1.01E-69	BM-Neu
VAV1	4.73E-74	0.945583171	0.858	0.563	1.02E-69	BM-Neu
PPP2R5A	5.68E-74	0.959989256	0.88	0.609	1.22E-69	BM-Neu
TRERF1	6.58E-74	1.168523721	0.745	0.379	1.41E-69	BM-Neu
MCU	6.76E-74	1.382839068	0.679	0.333	1.45E-69	BM-Neu
P2RY8	1.80E-73	1.54899247	0.572	0.209	3.87E-69	BM-Neu
MEF2A	2.95E-73	0.730637877	0.979	0.768	6.33E-69	BM-Neu
KMT2C	3.72E-73	0.682201359	0.99	0.786	7.98E-69	BM-Neu
XRCC4	3.75E-73	1.126444271	0.799	0.481	8.06E-69	BM-Neu
CAB39	1.10E-72	0.8271534	0.938	0.713	2.36E-68	BM-Neu
TMCC1	1.47E-72	1.159587277	0.792	0.455	3.15E-68	BM-Neu
INPP5D	1.54E-72	0.884160269	0.91	0.693	3.31E-68	BM-Neu
EPSTI1	2.31E-72	0.883589075	0.933	0.538	4.97E-68	BM-Neu
KIF1B	2.47E-72	1.06448606	0.825	0.516	5.32E-68	BM-Neu
TMEM154	2.82E-72	0.845235591	0.944	0.615	6.05E-68	BM-Neu
PLAC8	3.07E-72	0.923613485	0.893	0.621	6.60E-68	BM-Neu
SPOPL	3.75E-72	0.866652032	0.909	0.627	8.06E-68	BM-Neu
RPS5	3.80E-72	-1.624217702	0.804	0.879	8.17E-68	BM-Neu
BST1	4.61E-72	0.888040992	0.899	0.645	9.90E-68	BM-Neu
LPP	5.05E-72	0.878804476	0.921	0.648	1.09E-67	BM-Neu
ITPR2	9.82E-72	0.777948997	0.941	0.664	2.11E-67	BM-Neu
HLA-DRA	1.01E-71	-2.521052296	0.596	0.794	2.16E-67	BM-Neu
RHOB	1.20E-71	-1.727936045	0.349	0.658	2.57E-67	BM-Neu
RPS8	1.74E-71	-1.386918517	0.982	0.99	3.75E-67	BM-Neu
IFI6	2.04E-71	0.831320147	0.91	0.554	4.38E-67	BM-Neu
KDM3B	2.20E-71	0.986230303	0.857	0.599	4.73E-67	BM-Neu
RTN3	2.50E-71	0.74065365	0.975	0.842	5.38E-67	BM-Neu
COTL1	3.45E-71	-0.635068763	0.994	0.989	7.40E-67	BM-Neu
USP34	4.27E-71	0.785546753	0.94	0.693	9.18E-67	BM-Neu
RPL5	4.52E-71	-1.39338199	0.921	0.956	9.70E-67	BM-Neu
FRYL	4.73E-71	0.876101401	0.89	0.607	1.02E-66	BM-Neu
S100A12	9.57E-71	0.909608552	0.991	0.881	2.06E-66	BM-Neu
FAU	1.84E-70	-0.969022398	0.996	0.996	3.95E-66	BM-Neu
IQGAP2	1.93E-70	0.802128014	0.961	0.796	4.15E-66	BM-Neu
RPS14	2.31E-70	-1.056534072	0.993	0.997	4.96E-66	BM-Neu
LRRFIP2	2.41E-70	0.842352118	0.899	0.643	5.17E-66	BM-Neu
SSH2	3.54E-70	0.661396287	0.993	0.799	7.60E-66	BM-Neu
RPS15A	3.96E-70	-1.215769712	0.989	0.988	8.52E-66	BM-Neu
GLUL	4.02E-70	-1.413831904	0.553	0.784	8.65E-66	BM-Neu
ISG15	5.36E-70	0.852903289	0.876	0.49	1.15E-65	BM-Neu
HELZ	5.48E-70	0.818115339	0.934	0.711	1.18E-65	BM-Neu
EXT1	7.95E-70	0.950612869	0.823	0.481	1.71E-65	BM-Neu
CPQ	1.01E-69	0.85202595	0.906	0.612	2.16E-65	BM-Neu
HSH2D	1.66E-69	1.08685846	0.76	0.393	3.56E-65	BM-Neu
SLC26A8	1.84E-69	2.113806167	0.464	0.141	3.94E-65	BM-Neu
UBC	2.00E-69	-0.885668737	0.963	0.97	4.30E-65	BM-Neu
SRPK1	2.19E-69	1.24290218	0.735	0.427	4.70E-65	BM-Neu
PTPN22	2.84E-69	1.431069546	0.667	0.345	6.11E-65	BM-Neu
USP3	3.17E-69	0.650265311	0.983	0.831	6.81E-65	BM-Neu
CMPK2	3.32E-69	1.330297376	0.708	0.358	7.13E-65	BM-Neu
NME2	9.30E-69	-5.242178738	0.045	0.299	2.00E-64	BM-Neu
DMXL2	9.69E-69	0.715196116	0.979	0.768	2.08E-64	BM-Neu
ZFP36	1.01E-68	-1.967265166	0.547	0.745	2.16E-64	BM-Neu
KLF9	1.44E-68	-3.540196637	0.051	0.311	3.09E-64	BM-Neu
RAPGEF2	1.76E-68	1.010391285	0.831	0.528	3.79E-64	BM-Neu
PSTPIP2	1.83E-68	1.0821073	0.823	0.55	3.93E-64	BM-Neu
CYFIP2	2.31E-68	1.079241131	0.765	0.426	4.97E-64	BM-Neu
SPG11	2.63E-68	0.813725399	0.915	0.681	5.66E-64	BM-Neu
MYCBP2	3.97E-68	0.734149136	0.955	0.793	8.54E-64	BM-Neu
PTEN	5.23E-68	0.766246509	0.963	0.794	1.12E-63	BM-Neu
TPI1	6.37E-68	-1.276531483	0.734	0.85	1.37E-63	BM-Neu
ARID3A	7.11E-68	0.836615287	0.894	0.605	1.53E-63	BM-Neu
RPL11	1.21E-67	-1.069213086	0.995	0.998	2.60E-63	BM-Neu
TBL1X	1.24E-67	0.900710446	0.852	0.574	2.67E-63	BM-Neu
SUMF1	1.28E-67	1.042762392	0.812	0.514	2.74E-63	BM-Neu
IFI44L	1.66E-67	0.973544279	0.804	0.412	3.57E-63	BM-Neu
HBB	1.81E-67	-5.01304713	0.016	0.242	3.88E-63	BM-Neu
RPL13	2.04E-67	-1.06573751	0.984	0.992	4.39E-63	BM-Neu
FBXO11	2.30E-67	0.754682359	0.934	0.653	4.95E-63	BM-Neu
S100P	2.90E-67	0.950326753	0.786	0.431	6.23E-63	BM-Neu
RPS21	4.81E-67	-1.240216545	0.962	0.975	1.03E-62	BM-Neu
RPL19	5.00E-67	-1.168980857	0.989	0.994	1.08E-62	BM-Neu
GTF2I	6.66E-67	0.884873191	0.87	0.592	1.43E-62	BM-Neu
HSP90AB1	7.78E-67	-1.693015543	0.503	0.707	1.67E-62	BM-Neu
AMPH	7.85E-67	-5.507710391	0.008	0.224	1.69E-62	BM-Neu
SLC8A1	1.01E-66	0.671204545	0.971	0.728	2.16E-62	BM-Neu
CPEB4	1.13E-66	0.842122226	0.918	0.651	2.42E-62	BM-Neu
KCNQ1	1.25E-66	1.074051637	0.783	0.474	2.69E-62	BM-Neu
RPL15	2.86E-66	-0.874972107	0.972	0.982	6.14E-62	BM-Neu
RPL41	2.89E-66	-1.137568491	0.999	0.997	6.21E-62	BM-Neu
CSNK1A1	4.56E-66	0.741063496	0.948	0.717	9.80E-62	BM-Neu
BAZ1A	4.80E-66	0.734577975	0.978	0.803	1.03E-61	BM-Neu
PARP4	5.72E-66	0.861671794	0.887	0.646	1.23E-61	BM-Neu
VNN2	5.98E-66	0.998777777	0.823	0.501	1.29E-61	BM-Neu
RHOA	8.05E-66	-0.618858418	0.978	0.975	1.73E-61	BM-Neu
STAT1	8.89E-66	0.852481429	0.903	0.616	1.91E-61	BM-Neu
HLA-F	1.08E-65	-3.159594274	0.06	0.321	2.33E-61	BM-Neu
FAF1	1.20E-65	1.116973725	0.757	0.441	2.58E-61	BM-Neu
TBC1D22A	1.62E-65	0.765876821	0.915	0.604	3.48E-61	BM-Neu
RPS6	2.31E-65	-1.12434536	0.961	0.977	4.96E-61	BM-Neu
WWP2	2.53E-65	0.867918417	0.881	0.579	5.44E-61	BM-Neu
SLC25A5	2.56E-65	-1.979877793	0.482	0.692	5.51E-61	BM-Neu
SLMAP	3.73E-65	0.944756906	0.839	0.559	8.02E-61	BM-Neu
JARID2	4.02E-65	0.729644123	0.949	0.717	8.64E-61	BM-Neu
TAOK3	4.67E-65	0.622148222	0.984	0.803	1.00E-60	BM-Neu
ERC1	5.90E-65	0.901857976	0.862	0.557	1.27E-60	BM-Neu
AP3B1	5.95E-65	0.733913572	0.949	0.703	1.28E-60	BM-Neu
ZNF638	6.47E-65	0.788926467	0.925	0.68	1.39E-60	BM-Neu
PAK1	7.09E-65	0.69830009	0.959	0.764	1.52E-60	BM-Neu
RPL26	7.20E-65	-0.867559639	0.99	0.992	1.55E-60	BM-Neu
ATP6V0C	7.53E-65	-6.128708839	0.019	0.24	1.62E-60	BM-Neu
RPL3	1.07E-64	-1.279495925	0.887	0.922	2.29E-60	BM-Neu
RPL35A	1.47E-64	-1.029365145	0.989	0.989	3.16E-60	BM-Neu
NIPBL	2.69E-64	0.66386643	0.981	0.799	5.77E-60	BM-Neu
RPS27A	4.22E-64	-1.142915721	0.981	0.984	9.07E-60	BM-Neu
AVL9	4.30E-64	0.95136653	0.825	0.533	9.25E-60	BM-Neu
WDR7	4.46E-64	1.255968134	0.695	0.396	9.58E-60	BM-Neu
S100A9	7.21E-64	0.578573414	1	0.99	1.55E-59	BM-Neu
RPL4	9.97E-64	-1.302095847	0.857	0.908	2.14E-59	BM-Neu
FGD3	1.12E-63	0.913993941	0.837	0.58	2.41E-59	BM-Neu
MKLN1	1.75E-63	0.809781988	0.906	0.621	3.76E-59	BM-Neu
IGHG1	1.78E-63	-9.732849099	0	0.194	3.82E-59	BM-Neu
SOD1	2.54E-63	-2.437740341	0.163	0.446	5.45E-59	BM-Neu
PABPC1	2.92E-63	-0.772603512	0.976	0.989	6.28E-59	BM-Neu
OSCAR	3.46E-63	0.875066182	0.862	0.578	7.42E-59	BM-Neu
TCN2	5.49E-63	-3.273786435	0.063	0.319	1.18E-58	BM-Neu
RPL37	8.41E-63	-0.905850017	0.993	0.997	1.81E-58	BM-Neu
BTBD9	8.84E-63	0.977544576	0.753	0.386	1.90E-58	BM-Neu
EIF4E3	1.01E-62	0.959489684	0.816	0.535	2.17E-58	BM-Neu
LMBR1	1.08E-62	1.162957348	0.699	0.403	2.31E-58	BM-Neu
YBX1	1.29E-62	-0.977321361	0.905	0.924	2.77E-58	BM-Neu
GCA	1.45E-62	0.592811321	0.993	0.922	3.12E-58	BM-Neu
CLEC4A	1.47E-62	1.090290265	0.682	0.327	3.16E-58	BM-Neu
N4BP1	1.47E-62	0.872012388	0.853	0.582	3.17E-58	BM-Neu
RPL24	1.58E-62	-0.967691441	0.966	0.982	3.39E-58	BM-Neu
GRAMD1B	1.79E-62	1.673846623	0.545	0.234	3.85E-58	BM-Neu
UVRAG	2.41E-62	0.755765847	0.912	0.614	5.19E-58	BM-Neu
CLASP1	2.95E-62	0.911936025	0.817	0.515	6.34E-58	BM-Neu
PDSS2	3.69E-62	1.262234801	0.669	0.351	7.94E-58	BM-Neu
ZBTB16	3.89E-62	-3.856688083	0.029	0.256	8.36E-58	BM-Neu
GCNT2	4.05E-62	1.424222285	0.613	0.305	8.70E-58	BM-Neu
SLC37A3	4.46E-62	1.922255952	0.467	0.166	9.59E-58	BM-Neu
RPL36	5.29E-62	-0.934208876	0.97	0.975	1.14E-57	BM-Neu
PIP4P2	5.55E-62	1.193066339	0.716	0.438	1.19E-57	BM-Neu
SPIDR	5.63E-62	0.961144583	0.825	0.587	1.21E-57	BM-Neu
CDA	6.09E-62	0.826596477	0.906	0.665	1.31E-57	BM-Neu
PRDX2	8.82E-62	-3.681949038	0.034	0.264	1.90E-57	BM-Neu
ALOX15B	1.19E-61	-6.554312389	0.004	0.198	2.55E-57	BM-Neu
LIMK2	1.31E-61	0.93067233	0.766	0.423	2.81E-57	BM-Neu
SEMA3C	1.82E-61	1.783769367	0.551	0.253	3.91E-57	BM-Neu
RPS2	3.76E-61	-0.965279241	0.976	0.984	8.08E-57	BM-Neu
GPR160	3.79E-61	1.457965532	0.584	0.273	8.14E-57	BM-Neu
IL6R	3.79E-61	0.758921251	0.909	0.673	8.15E-57	BM-Neu
PARP9	4.83E-61	0.879656263	0.869	0.584	1.04E-56	BM-Neu
CRLF3	8.20E-61	0.868340374	0.846	0.592	1.76E-56	BM-Neu
RPL10A	1.01E-60	-1.251340645	0.859	0.907	2.16E-56	BM-Neu
CLTCL1	1.24E-60	2.255960315	0.404	0.12	2.66E-56	BM-Neu
RPL37A	1.31E-60	-0.944835037	0.984	0.992	2.82E-56	BM-Neu
TET3	1.99E-60	0.812476184	0.868	0.612	4.28E-56	BM-Neu
RPS6KA3	2.30E-60	0.737222239	0.918	0.674	4.93E-56	BM-Neu
PSPC1	2.80E-60	0.983316417	0.784	0.518	6.01E-56	BM-Neu
SLCO3A1	2.97E-60	0.627140036	0.977	0.695	6.38E-56	BM-Neu
RPS24	3.00E-60	-1.000194775	0.99	0.992	6.46E-56	BM-Neu
DIP2B	3.03E-60	0.812570887	0.897	0.607	6.51E-56	BM-Neu
DAPK2	3.26E-60	2.046885593	0.416	0.123	6.99E-56	BM-Neu
SENP6	3.31E-60	0.778490028	0.906	0.69	7.11E-56	BM-Neu
RPL6	3.40E-60	-0.981932798	0.969	0.982	7.31E-56	BM-Neu
RNASE6	5.19E-60	-2.00537535	0.44	0.652	1.12E-55	BM-Neu
VPS54	6.86E-60	1.207095263	0.696	0.412	1.47E-55	BM-Neu
TECPR2	1.03E-59	1.205392342	0.651	0.326	2.21E-55	BM-Neu
RCOR1	1.29E-59	0.63874973	0.944	0.695	2.78E-55	BM-Neu
CDKAL1	1.37E-59	1.139795336	0.685	0.351	2.93E-55	BM-Neu
GPX4	1.66E-59	-1.331150426	0.61	0.792	3.58E-55	BM-Neu
CBL	1.91E-59	0.690512177	0.939	0.688	4.10E-55	BM-Neu
RPL32	1.93E-59	-1.167384591	0.99	0.993	4.15E-55	BM-Neu
HSP90AA1	2.06E-59	-1.072432188	0.855	0.905	4.43E-55	BM-Neu
MSH3	2.08E-59	1.143839674	0.726	0.457	4.47E-55	BM-Neu
CDC42SE2	2.18E-59	0.744269326	0.915	0.673	4.67E-55	BM-Neu
HLA-DPB1	2.41E-59	-3.947539554	0.155	0.417	5.17E-55	BM-Neu
RICTOR	2.81E-59	0.798598186	0.895	0.629	6.04E-55	BM-Neu
ELOVL5	4.03E-59	0.861883899	0.849	0.601	8.67E-55	BM-Neu
LAPTM5	4.54E-59	-0.717853471	0.987	0.988	9.76E-55	BM-Neu
RPL9	6.09E-59	-0.811190888	0.979	0.986	1.31E-54	BM-Neu
DYRK1A	6.86E-59	0.785235572	0.877	0.613	1.47E-54	BM-Neu
ARMH3	8.50E-59	1.000352674	0.764	0.454	1.83E-54	BM-Neu
N4BP2L2	8.68E-59	0.649255258	0.966	0.77	1.86E-54	BM-Neu
EVI5	8.98E-59	0.756314906	0.9	0.629	1.93E-54	BM-Neu
EIF1	9.22E-59	-0.584430712	0.996	0.99	1.98E-54	BM-Neu
SRPK2	9.33E-59	0.836479572	0.878	0.618	2.01E-54	BM-Neu
VCL	2.74E-58	0.718816113	0.922	0.681	5.89E-54	BM-Neu
NRGN	3.60E-58	-2.448191297	0.171	0.437	7.75E-54	BM-Neu
RPS18	4.63E-58	-1.004410138	0.979	0.984	9.95E-54	BM-Neu
MPO	5.15E-58	1.556789856	0.701	0.411	1.11E-53	BM-Neu
TMEM71	6.41E-58	0.948052021	0.775	0.489	1.38E-53	BM-Neu
WDFY2	9.51E-58	0.672302327	0.918	0.663	2.04E-53	BM-Neu
LDHB	1.12E-57	-2.54182047	0.151	0.414	2.41E-53	BM-Neu
ANKRD17	1.45E-57	0.82296776	0.871	0.639	3.11E-53	BM-Neu
KIAA0232	1.54E-57	0.85306296	0.816	0.532	3.32E-53	BM-Neu
C1orf162	1.92E-57	-1.021020554	0.895	0.921	4.13E-53	BM-Neu
LPCAT2	2.25E-57	0.865782671	0.871	0.63	4.83E-53	BM-Neu
ZNF148	2.34E-57	0.776653029	0.9	0.65	5.02E-53	BM-Neu
BABAM2	2.89E-57	1.004130877	0.764	0.494	6.20E-53	BM-Neu
RPS7	6.24E-57	-1.148175951	0.981	0.987	1.34E-52	BM-Neu
NLRC4	7.07E-57	0.971505585	0.77	0.492	1.52E-52	BM-Neu
PLD1	7.75E-57	1.240710271	0.652	0.364	1.67E-52	BM-Neu
RBM6	7.99E-57	0.653860578	0.9	0.701	1.72E-52	BM-Neu
MANBA	8.60E-57	0.808990192	0.866	0.663	1.85E-52	BM-Neu
SCFD1	1.03E-56	0.74926316	0.878	0.612	2.21E-52	BM-Neu
HERC1	1.05E-56	0.816133571	0.84	0.576	2.25E-52	BM-Neu
ENTPD1-AS1	1.07E-56	1.156920004	0.655	0.342	2.30E-52	BM-Neu
ELF2	1.18E-56	0.658362766	0.936	0.681	2.54E-52	BM-Neu
NCOA1	1.42E-56	0.748583969	0.906	0.649	3.04E-52	BM-Neu
ZNF710	1.63E-56	0.687305798	0.873	0.504	3.50E-52	BM-Neu
NBPF19	1.66E-56	0.925632949	0.759	0.396	3.57E-52	BM-Neu
ABHD3	1.79E-56	0.938671432	0.766	0.485	3.85E-52	BM-Neu
MAP3K2	2.13E-56	0.714271089	0.93	0.747	4.58E-52	BM-Neu
ARFGEF1	2.17E-56	0.736571429	0.882	0.651	4.66E-52	BM-Neu
LIN7A	2.44E-56	1.406200916	0.591	0.295	5.25E-52	BM-Neu
FCAR	2.61E-56	1.06061591	0.679	0.361	5.61E-52	BM-Neu
LBR	2.68E-56	0.740017451	0.927	0.729	5.76E-52	BM-Neu
RPS3	3.29E-56	-1.047611659	0.977	0.982	7.06E-52	BM-Neu
TTC17	3.36E-56	0.844461952	0.837	0.587	7.21E-52	BM-Neu
JUNB	3.37E-56	-1.212179854	0.765	0.844	7.25E-52	BM-Neu
COMMD10	4.62E-56	1.027680711	0.752	0.469	9.92E-52	BM-Neu
ARSG	5.21E-56	1.165687263	0.637	0.329	1.12E-51	BM-Neu
WSB1	5.28E-56	0.56044225	0.984	0.855	1.13E-51	BM-Neu
HERC4	6.60E-56	0.754436381	0.865	0.613	1.42E-51	BM-Neu
FIG4	8.03E-56	1.049972117	0.715	0.431	1.72E-51	BM-Neu
POLR2J3	1.00E-55	-4.297416044	0.019	0.218	2.15E-51	BM-Neu
PPDPF	1.21E-55	-2.023926676	0.339	0.59	2.61E-51	BM-Neu
SCLT1	1.38E-55	0.634883493	0.922	0.613	2.97E-51	BM-Neu
JAML	1.48E-55	0.700481163	0.932	0.76	3.19E-51	BM-Neu
DAAM2	1.59E-55	-7.763930225	0.001	0.173	3.42E-51	BM-Neu
BICRAL	1.81E-55	0.926931831	0.76	0.452	3.89E-51	BM-Neu
WDFY4	1.92E-55	1.172898532	0.668	0.397	4.13E-51	BM-Neu
RPS28	2.12E-55	-1.030225358	0.994	0.998	4.56E-51	BM-Neu
JUN	2.36E-55	-2.527019561	0.45	0.657	5.06E-51	BM-Neu
PPP6R3	3.21E-55	0.738088696	0.876	0.619	6.89E-51	BM-Neu
TBC1D1	3.48E-55	0.816094366	0.874	0.668	7.47E-51	BM-Neu
RC3H1	3.60E-55	0.663713499	0.926	0.681	7.74E-51	BM-Neu
PPP1R12A	4.95E-55	0.591441421	0.976	0.812	1.06E-50	BM-Neu
PARP14	6.99E-55	0.811043059	0.91	0.686	1.50E-50	BM-Neu
ERBIN	8.68E-55	0.616645139	0.957	0.726	1.86E-50	BM-Neu
EPB41	1.02E-54	0.960604093	0.784	0.513	2.19E-50	BM-Neu
SERF2	1.09E-54	-0.606894628	0.994	0.995	2.33E-50	BM-Neu
CA5B	1.37E-54	1.155770218	0.645	0.353	2.94E-50	BM-Neu
ANO10	1.38E-54	1.233888257	0.643	0.356	2.97E-50	BM-Neu
MAML2	1.46E-54	0.731132806	0.864	0.577	3.14E-50	BM-Neu
CD58	1.71E-54	0.694514443	0.86	0.57	3.68E-50	BM-Neu
HLA-DPA1	1.86E-54	-3.394635427	0.254	0.504	4.00E-50	BM-Neu
XYLT1	2.38E-54	0.969970876	0.701	0.373	5.11E-50	BM-Neu
BMP2K	2.50E-54	0.690987575	0.894	0.578	5.37E-50	BM-Neu
CFD	2.69E-54	-1.484156497	0.505	0.7	5.77E-50	BM-Neu
NEDD4	3.84E-54	1.345205738	0.533	0.229	8.24E-50	BM-Neu
TPST1	4.14E-54	-3.557503075	0.031	0.238	8.90E-50	BM-Neu
ALDOA	4.69E-54	-3.033432223	0.252	0.508	1.01E-49	BM-Neu
RPLP2	6.68E-54	-0.818886385	0.986	0.992	1.44E-49	BM-Neu
MIR4435-2HG	6.79E-54	1.005864894	0.757	0.515	1.46E-49	BM-Neu
DHRSX	7.20E-54	1.179963533	0.622	0.304	1.55E-49	BM-Neu
MAFB	7.29E-54	-1.375001881	0.489	0.713	1.57E-49	BM-Neu
UBE4B	8.50E-54	0.986447257	0.73	0.451	1.83E-49	BM-Neu
MX2	9.33E-54	0.700849596	0.921	0.653	2.01E-49	BM-Neu
ZCCHC7	9.79E-54	0.871961688	0.772	0.478	2.10E-49	BM-Neu
PCBP2	1.04E-53	-1.230263999	0.748	0.83	2.24E-49	BM-Neu
COX7C	1.49E-53	-0.866607769	0.895	0.923	3.20E-49	BM-Neu
PSEN1	1.74E-53	0.621063867	0.945	0.693	3.74E-49	BM-Neu
RPL23A	1.84E-53	-0.888242606	0.95	0.963	3.95E-49	BM-Neu
WIPF1	2.21E-53	0.64087797	0.966	0.812	4.74E-49	BM-Neu
NUMB	3.89E-53	0.555655601	0.981	0.781	8.36E-49	BM-Neu
PACSIN2	4.40E-53	0.716455816	0.876	0.602	9.46E-49	BM-Neu
KLHL2	7.14E-53	0.759119262	0.852	0.596	1.53E-48	BM-Neu
PITPNC1	7.65E-53	1.012270461	0.736	0.453	1.64E-48	BM-Neu
SNX13	8.24E-53	0.846608476	0.791	0.528	1.77E-48	BM-Neu
DENND4A	8.97E-53	0.798298245	0.817	0.544	1.93E-48	BM-Neu
TLE4	8.99E-53	0.613486579	0.957	0.744	1.93E-48	BM-Neu
SKAP2	1.05E-52	0.621098321	0.97	0.857	2.25E-48	BM-Neu
FBXL20	1.07E-52	1.003921822	0.73	0.458	2.29E-48	BM-Neu
TDRD9	1.15E-52	1.629613946	0.493	0.21	2.48E-48	BM-Neu
NACA	1.76E-52	-0.70190751	0.99	0.991	3.78E-48	BM-Neu
DOCK5	1.77E-52	0.617029566	0.936	0.68	3.81E-48	BM-Neu
NAIP	1.84E-52	0.677932057	0.926	0.758	3.95E-48	BM-Neu
HNRNPLL	2.16E-52	1.212903337	0.61	0.328	4.64E-48	BM-Neu
OSBPL8	2.26E-52	0.617408338	0.973	0.783	4.85E-48	BM-Neu
CAMKMT	3.24E-52	1.079017992	0.619	0.312	6.96E-48	BM-Neu
MARVELD1	6.41E-52	-5.960367915	0.004	0.17	1.38E-47	BM-Neu
XRN1	7.54E-52	0.801295252	0.89	0.632	1.62E-47	BM-Neu
NPM1	8.46E-52	-1.632466411	0.471	0.671	1.82E-47	BM-Neu
BLVRB	8.50E-52	-1.347239401	0.691	0.797	1.83E-47	BM-Neu
IGHG2	9.94E-52	-9.036150956	0	0.159	2.14E-47	BM-Neu
SERP1	1.15E-51	-0.822328517	0.922	0.947	2.48E-47	BM-Neu
GIT2	1.29E-51	0.754981719	0.883	0.687	2.77E-47	BM-Neu
ST8SIA4	1.36E-51	0.728223694	0.9	0.678	2.93E-47	BM-Neu
BACH1	1.89E-51	0.5216112	0.984	0.78	4.06E-47	BM-Neu
COX4I1	2.15E-51	-0.845555786	0.964	0.972	4.62E-47	BM-Neu
RPS12	2.15E-51	-1.142008544	0.988	0.99	4.62E-47	BM-Neu
RPL38	2.16E-51	-0.833814246	0.967	0.97	4.65E-47	BM-Neu
TNPO3	2.45E-51	0.945310793	0.768	0.511	5.26E-47	BM-Neu
NFAT5	2.55E-51	0.714611429	0.862	0.576	5.48E-47	BM-Neu
CEACAM3	3.08E-51	1.136350547	0.608	0.305	6.62E-47	BM-Neu
ABTB2	3.18E-51	1.794897452	0.413	0.14	6.82E-47	BM-Neu
LOXHD1	3.26E-51	1.9587754	0.367	0.106	7.01E-47	BM-Neu
PEAK1	3.93E-51	1.080169658	0.663	0.367	8.45E-47	BM-Neu
PRTN3	4.20E-51	1.900238097	0.647	0.355	9.02E-47	BM-Neu
SCAPER	4.66E-51	1.07492416	0.668	0.384	1.00E-46	BM-Neu
RPL12	5.40E-51	-1.028675412	0.977	0.985	1.16E-46	BM-Neu
CKAP4	6.06E-51	0.762821342	0.842	0.567	1.30E-46	BM-Neu
FAM151B	6.75E-51	1.361656278	0.539	0.254	1.45E-46	BM-Neu
RNF111	8.60E-51	0.794865931	0.838	0.57	1.85E-46	BM-Neu
CFL1	8.97E-51	-0.53716043	0.993	0.995	1.93E-46	BM-Neu
ITGAM	9.12E-51	0.643405078	0.951	0.774	1.96E-46	BM-Neu
SP110	1.10E-50	0.683666142	0.937	0.713	2.35E-46	BM-Neu
STX8	1.25E-50	0.940426064	0.761	0.534	2.69E-46	BM-Neu
CCDC91	1.30E-50	0.840617796	0.788	0.508	2.79E-46	BM-Neu
FAM168A	1.37E-50	1.007452144	0.701	0.426	2.94E-46	BM-Neu
PDK4	1.58E-50	-3.111104132	0.143	0.389	3.40E-46	BM-Neu
PAFAH1B1	1.60E-50	0.636755006	0.93	0.734	3.43E-46	BM-Neu
TBL1XR1	1.77E-50	0.733604624	0.858	0.622	3.81E-46	BM-Neu
PLXDC2	2.00E-50	0.591142222	0.96	0.812	4.30E-46	BM-Neu
ZSWIM6	2.18E-50	0.617954998	0.928	0.673	4.69E-46	BM-Neu
CRACR2A	2.34E-50	1.629057096	0.473	0.199	5.02E-46	BM-Neu
P2RX1	3.78E-50	0.795549385	0.763	0.468	8.13E-46	BM-Neu
IGF2BP3	5.91E-50	0.86979091	0.688	0.352	1.27E-45	BM-Neu
QKI	5.91E-50	0.501945248	0.986	0.857	1.27E-45	BM-Neu
TRPM2	6.70E-50	1.335543557	0.559	0.29	1.44E-45	BM-Neu
DDX60	9.15E-50	1.042790837	0.671	0.374	1.97E-45	BM-Neu
STK3	1.03E-49	0.838165648	0.784	0.494	2.22E-45	BM-Neu
APEX1	1.04E-49	-2.361292707	0.142	0.385	2.24E-45	BM-Neu
GNG2	1.06E-49	0.884305689	0.775	0.51	2.28E-45	BM-Neu
FXYD5	1.30E-49	-1.074113063	0.821	0.894	2.79E-45	BM-Neu
MAP2K5	1.41E-49	1.163719424	0.61	0.319	3.03E-45	BM-Neu
SMCHD1	1.45E-49	0.648346983	0.98	0.832	3.11E-45	BM-Neu
SOS1	1.82E-49	0.778152315	0.803	0.533	3.91E-45	BM-Neu
UBASH3B	2.31E-49	0.733796664	0.712	0.398	4.97E-45	BM-Neu
STAT5B	2.64E-49	0.846272714	0.789	0.561	5.66E-45	BM-Neu
PPIB	2.74E-49	-1.328892374	0.619	0.758	5.88E-45	BM-Neu
ASXL2	3.12E-49	0.839392366	0.769	0.511	6.70E-45	BM-Neu
RNGTT	3.86E-49	0.968065572	0.696	0.419	8.29E-45	BM-Neu
CYP1B1	4.21E-49	1.03512639	0.758	0.504	9.05E-45	BM-Neu
ZC3HAV1	4.86E-49	0.869268782	0.817	0.571	1.04E-44	BM-Neu
FTL	5.15E-49	-0.662531177	0.999	0.999	1.11E-44	BM-Neu
CEBPD	5.66E-49	-1.536499271	0.885	0.883	1.22E-44	BM-Neu
MAOA	5.68E-49	-7.594032876	0.001	0.153	1.22E-44	BM-Neu
PKN2	6.18E-49	0.636704882	0.907	0.699	1.33E-44	BM-Neu
TFCP2	6.98E-49	0.923663719	0.739	0.493	1.50E-44	BM-Neu
GSAP	6.99E-49	0.855035363	0.749	0.474	1.50E-44	BM-Neu
RPL13A	7.33E-49	-0.887462317	0.975	0.987	1.57E-44	BM-Neu
NCOA3	7.57E-49	0.635212027	0.915	0.675	1.63E-44	BM-Neu
UBAC2	7.90E-49	0.745140465	0.861	0.614	1.70E-44	BM-Neu
SORL1	7.93E-49	0.720298249	0.898	0.68	1.70E-44	BM-Neu
SLC12A6	8.17E-49	0.727366877	0.866	0.636	1.76E-44	BM-Neu
RNF149	8.50E-49	0.550643904	0.984	0.827	1.83E-44	BM-Neu
LARP4B	1.24E-48	0.659320715	0.889	0.636	2.66E-44	BM-Neu
SH3RF3	1.33E-48	1.619215526	0.446	0.176	2.86E-44	BM-Neu
RAB10	1.51E-48	0.504068084	0.975	0.812	3.24E-44	BM-Neu
CLEC12A	1.74E-48	0.554416687	0.978	0.835	3.74E-44	BM-Neu
DAPP1	1.74E-48	0.728232518	0.878	0.637	3.75E-44	BM-Neu
MARK3	2.03E-48	0.716331939	0.852	0.623	4.35E-44	BM-Neu
MBOAT1	2.15E-48	1.112505985	0.59	0.304	4.62E-44	BM-Neu
PPM1B	2.74E-48	0.893705428	0.769	0.535	5.89E-44	BM-Neu
FOSB	2.75E-48	-2.785730078	0.246	0.474	5.92E-44	BM-Neu
COG5	3.05E-48	0.941642536	0.706	0.432	6.56E-44	BM-Neu
NFAM1	3.06E-48	0.733509539	0.858	0.662	6.56E-44	BM-Neu
MOSPD2	3.19E-48	1.019963404	0.728	0.475	6.86E-44	BM-Neu
UBR3	3.53E-48	0.935255604	0.723	0.47	7.59E-44	BM-Neu
GMDS	3.59E-48	1.503692339	0.53	0.269	7.72E-44	BM-Neu
PTPN12	3.92E-48	0.620043606	0.939	0.755	8.41E-44	BM-Neu
RPLP1	4.21E-48	-1.04073275	0.989	0.995	9.05E-44	BM-Neu
FRMD3	4.99E-48	1.97770766	0.37	0.122	1.07E-43	BM-Neu
PCMT1	5.29E-48	0.745480716	0.875	0.691	1.14E-43	BM-Neu
HMBOX1	6.70E-48	0.855691424	0.746	0.483	1.44E-43	BM-Neu
BMPR2	8.38E-48	0.918589959	0.742	0.477	1.80E-43	BM-Neu
PYGL	9.21E-48	0.80263415	0.864	0.651	1.98E-43	BM-Neu
GBE1	9.64E-48	1.15617665	0.628	0.363	2.07E-43	BM-Neu
RAC1	1.09E-47	-0.575509268	0.957	0.961	2.34E-43	BM-Neu
PPP1R21	1.12E-47	0.968232754	0.706	0.446	2.40E-43	BM-Neu
SULT1A1	1.51E-47	0.541609118	0.959	0.842	3.24E-43	BM-Neu
SERPINB2	1.51E-47	1.773750196	0.348	0.099	3.25E-43	BM-Neu
NAP1L1	1.53E-47	-1.119115567	0.673	0.798	3.29E-43	BM-Neu
CLEC5A	1.69E-47	1.805198129	0.378	0.126	3.64E-43	BM-Neu
RPS15	2.34E-47	-0.802686692	0.987	0.994	5.02E-43	BM-Neu
TRIP12	2.39E-47	0.565377975	0.948	0.758	5.13E-43	BM-Neu
ITCH	2.40E-47	0.731741664	0.862	0.627	5.15E-43	BM-Neu
INPP4A	2.59E-47	0.862559736	0.772	0.532	5.57E-43	BM-Neu
ADAR	2.90E-47	0.6255074	0.908	0.719	6.24E-43	BM-Neu
RPSA	2.97E-47	-1.129787463	0.855	0.898	6.39E-43	BM-Neu
FYN	3.40E-47	0.69075163	0.876	0.66	7.31E-43	BM-Neu
MVB12B	3.51E-47	1.636072736	0.425	0.167	7.53E-43	BM-Neu
EIF5A	3.59E-47	-1.479731693	0.393	0.621	7.71E-43	BM-Neu
HIGD2A	3.83E-47	-1.200938329	0.688	0.805	8.22E-43	BM-Neu
TLK1	3.84E-47	0.766251277	0.822	0.57	8.26E-43	BM-Neu
RSAD2	3.88E-47	1.024683027	0.643	0.327	8.33E-43	BM-Neu
MAPK1	4.88E-47	0.592479482	0.942	0.732	1.05E-42	BM-Neu
CREBBP	5.65E-47	0.609727784	0.916	0.729	1.21E-42	BM-Neu
CD93	5.69E-47	0.673198444	0.88	0.67	1.22E-42	BM-Neu
TPTEP2-CSNK1E	6.25E-47	1.281387958	0.486	0.206	1.34E-42	BM-Neu
RPL39	6.46E-47	-0.9112821	0.996	0.996	1.39E-42	BM-Neu
IL18RAP	8.15E-47	2.159955919	0.331	0.095	1.75E-42	BM-Neu
RASSF3	9.56E-47	0.683676171	0.912	0.71	2.05E-42	BM-Neu
ADGRG3	1.18E-46	1.575480767	0.429	0.17	2.54E-42	BM-Neu
CRTAP	1.28E-46	-1.899591025	0.336	0.561	2.75E-42	BM-Neu
AHR	1.29E-46	-2.306378581	0.148	0.382	2.77E-42	BM-Neu
DYM	1.31E-46	0.81327346	0.749	0.484	2.81E-42	BM-Neu
PIGB	1.33E-46	1.122962426	0.602	0.328	2.87E-42	BM-Neu
MIF	1.49E-46	-2.152378759	0.232	0.475	3.20E-42	BM-Neu
NIN	1.66E-46	0.626474595	0.912	0.724	3.57E-42	BM-Neu
AKR1B1	1.72E-46	-5.212606525	0.01	0.17	3.70E-42	BM-Neu
VPS53	2.06E-46	0.880807515	0.732	0.474	4.42E-42	BM-Neu
RPS11	3.32E-46	-0.894909768	0.978	0.976	7.12E-42	BM-Neu
ANXA6	3.95E-46	0.761080097	0.834	0.595	8.49E-42	BM-Neu
AIF1	4.73E-46	-0.803204369	0.98	0.968	1.02E-41	BM-Neu
CDK19	4.88E-46	0.852641893	0.767	0.532	1.05E-41	BM-Neu
TANC2	5.43E-46	1.302645239	0.533	0.259	1.17E-41	BM-Neu
CRYBG1	7.21E-46	0.660518647	0.887	0.695	1.55E-41	BM-Neu
ATP5MC3	7.23E-46	-1.184383184	0.64	0.76	1.55E-41	BM-Neu
ADAM10	7.24E-46	0.578685101	0.96	0.768	1.56E-41	BM-Neu
TIMP1	9.24E-46	-0.870955705	0.836	0.9	1.99E-41	BM-Neu
RBMS1	9.78E-46	0.556246976	0.963	0.783	2.10E-41	BM-Neu
PCBP1	1.09E-45	-0.792108725	0.887	0.882	2.34E-41	BM-Neu
FAR2	1.15E-45	1.015448627	0.692	0.43	2.47E-41	BM-Neu
RPS25	1.61E-45	-0.815274174	0.969	0.974	3.46E-41	BM-Neu
CLASP2	2.05E-45	0.882700865	0.735	0.482	4.41E-41	BM-Neu
SPOCK1	2.14E-45	1.942357346	0.36	0.119	4.60E-41	BM-Neu
AKAP10	2.19E-45	0.794274626	0.787	0.554	4.72E-41	BM-Neu
MYO9B	2.34E-45	0.575232239	0.937	0.747	5.02E-41	BM-Neu
PHC3	2.63E-45	0.8283429	0.762	0.522	5.65E-41	BM-Neu
DLG1	2.68E-45	0.940111449	0.721	0.48	5.75E-41	BM-Neu
KIAA0513	3.64E-45	0.87590536	0.713	0.452	7.81E-41	BM-Neu
UMAD1	3.67E-45	1.094891847	0.609	0.34	7.89E-41	BM-Neu
RAPGEF1	5.01E-45	0.560052129	0.889	0.616	1.08E-40	BM-Neu
BCL2L13	5.18E-45	1.122558464	0.634	0.399	1.11E-40	BM-Neu
GPATCH8	5.37E-45	0.717931397	0.841	0.614	1.15E-40	BM-Neu
IFI30	5.67E-45	-1.772968431	0.378	0.609	1.22E-40	BM-Neu
DGKD	6.66E-45	0.794350387	0.76	0.514	1.43E-40	BM-Neu
TRIM14	8.41E-45	0.93310596	0.725	0.497	1.81E-40	BM-Neu
ARID4B	9.17E-45	0.58508141	0.948	0.765	1.97E-40	BM-Neu
RGS2	1.04E-44	-1.708450258	0.476	0.663	2.23E-40	BM-Neu
ST3GAL6	1.05E-44	1.198389312	0.57	0.316	2.27E-40	BM-Neu
CALR	1.07E-44	-1.69260982	0.39	0.591	2.30E-40	BM-Neu
SP3	1.21E-44	0.701115412	0.885	0.673	2.60E-40	BM-Neu
TAOK1	1.31E-44	0.607607234	0.929	0.718	2.82E-40	BM-Neu
ANXA5	2.95E-44	-0.620702592	0.919	0.93	6.34E-40	BM-Neu
IFNGR2	4.80E-44	0.582087718	0.949	0.804	1.03E-39	BM-Neu
CHSY1	4.87E-44	0.986722987	0.659	0.416	1.05E-39	BM-Neu
VAMP8	4.90E-44	-1.121267725	0.786	0.851	1.05E-39	BM-Neu
RAB3GAP2	5.87E-44	0.900272292	0.709	0.46	1.26E-39	BM-Neu
STAB1	6.14E-44	-2.590053036	0.202	0.43	1.32E-39	BM-Neu
HIPK2	8.07E-44	0.900206128	0.799	0.614	1.73E-39	BM-Neu
OAS2	8.20E-44	0.887669129	0.718	0.45	1.76E-39	BM-Neu
SGMS1	1.32E-43	0.801983617	0.788	0.557	2.85E-39	BM-Neu
TNS3	1.34E-43	0.77944353	0.755	0.507	2.87E-39	BM-Neu
LRCH3	1.39E-43	0.884107973	0.724	0.475	2.98E-39	BM-Neu
PROK2	1.51E-43	1.009554421	0.6	0.334	3.24E-39	BM-Neu
LY6E	1.54E-43	0.598399847	0.908	0.607	3.31E-39	BM-Neu
ATP9B	1.59E-43	0.78941233	0.748	0.502	3.41E-39	BM-Neu
ZNF106	1.69E-43	0.605103696	0.934	0.805	3.63E-39	BM-Neu
NLRP1	2.13E-43	0.700349224	0.831	0.6	4.57E-39	BM-Neu
UBR2	2.17E-43	0.634011632	0.882	0.651	4.66E-39	BM-Neu
PABPC4	2.40E-43	-2.133820283	0.207	0.439	5.15E-39	BM-Neu
ATP6V0B	2.44E-43	-0.856206224	0.814	0.879	5.23E-39	BM-Neu
CD63	2.52E-43	-0.698523211	0.913	0.927	5.42E-39	BM-Neu
CD36	2.67E-43	0.758025078	0.88	0.718	5.73E-39	BM-Neu
R3HDM2	3.40E-43	0.654076888	0.885	0.692	7.31E-39	BM-Neu
ARHGAP25	3.57E-43	0.670117173	0.81	0.562	7.68E-39	BM-Neu
C1GALT1	3.96E-43	1.008511639	0.685	0.431	8.51E-39	BM-Neu
WASHC4	4.15E-43	0.569175357	0.932	0.759	8.92E-39	BM-Neu
DDX5	4.48E-43	-0.730821931	0.951	0.94	9.62E-39	BM-Neu
TRAF3	5.17E-43	0.852568627	0.718	0.419	1.11E-38	BM-Neu
MIER1	6.24E-43	0.624220368	0.895	0.695	1.34E-38	BM-Neu
GSTK1	6.55E-43	-1.221517123	0.608	0.754	1.41E-38	BM-Neu
GADD45B	6.58E-43	-2.362958865	0.2	0.424	1.41E-38	BM-Neu
NRF1	8.20E-43	1.104691247	0.584	0.323	1.76E-38	BM-Neu
SAMD9L	9.22E-43	0.776869984	0.776	0.494	1.98E-38	BM-Neu
S100A6	9.54E-43	-0.526016965	0.997	0.989	2.05E-38	BM-Neu
SSR4	9.72E-43	-1.044971595	0.696	0.798	2.09E-38	BM-Neu
WDR70	1.08E-42	0.848864236	0.724	0.466	2.32E-38	BM-Neu
SPTSSA	1.45E-42	-2.239257696	0.127	0.346	3.12E-38	BM-Neu
STK4	1.50E-42	0.530683673	0.963	0.808	3.22E-38	BM-Neu
PPP1R12B	1.51E-42	1.172266153	0.555	0.306	3.25E-38	BM-Neu
WAC	1.77E-42	0.549093957	0.955	0.779	3.80E-38	BM-Neu
CD302	1.79E-42	-1.199695441	0.718	0.797	3.85E-38	BM-Neu
FBXO9	2.02E-42	0.814780714	0.78	0.574	4.35E-38	BM-Neu
DGCR2	2.91E-42	1.00184173	0.622	0.375	6.24E-38	BM-Neu
ARID2	3.15E-42	0.7508194	0.757	0.515	6.76E-38	BM-Neu
GMDS-DT	3.35E-42	1.100404077	0.56	0.29	7.21E-38	BM-Neu
AHCYL2	4.05E-42	1.037503222	0.599	0.331	8.70E-38	BM-Neu
NSD1	4.57E-42	0.701809838	0.853	0.635	9.81E-38	BM-Neu
OSBPL9	6.34E-42	0.853867523	0.744	0.516	1.36E-37	BM-Neu
PUM2	6.69E-42	0.655454643	0.855	0.643	1.44E-37	BM-Neu
PHF14	8.65E-42	0.960027778	0.682	0.453	1.86E-37	BM-Neu
CD151	9.96E-42	-2.303211841	0.084	0.289	2.14E-37	BM-Neu
VOPP1	9.98E-42	0.739694427	0.736	0.467	2.15E-37	BM-Neu
ECE1	1.04E-41	0.781590625	0.738	0.472	2.25E-37	BM-Neu
TNKS	1.19E-41	0.897007637	0.671	0.403	2.56E-37	BM-Neu
DMXL1	1.23E-41	0.794682688	0.781	0.551	2.64E-37	BM-Neu
ANKRD11	1.55E-41	0.500375379	0.959	0.783	3.33E-37	BM-Neu
CDC14A	1.62E-41	0.920521651	0.651	0.391	3.48E-37	BM-Neu
TLR2	1.79E-41	0.54019179	0.957	0.791	3.85E-37	BM-Neu
DNAJC13	2.23E-41	0.808226614	0.801	0.592	4.79E-37	BM-Neu
BTBD7	2.31E-41	0.790392348	0.749	0.498	4.96E-37	BM-Neu
CXCL16	2.66E-41	-2.309045801	0.101	0.316	5.71E-37	BM-Neu
HDAC9	2.70E-41	0.793263061	0.733	0.523	5.79E-37	BM-Neu
RPL7	2.89E-41	-0.727870627	0.947	0.958	6.21E-37	BM-Neu
AMPD3	3.02E-41	0.93739428	0.619	0.351	6.49E-37	BM-Neu
FNDC3A	3.24E-41	0.706068513	0.817	0.576	6.95E-37	BM-Neu
F5	3.51E-41	0.846635699	0.694	0.425	7.55E-37	BM-Neu
OAS3	3.59E-41	0.941683554	0.636	0.364	7.71E-37	BM-Neu
MGAT4A	3.59E-41	1.323571528	0.521	0.285	7.72E-37	BM-Neu
PHIP	3.81E-41	0.594286013	0.93	0.747	8.18E-37	BM-Neu
S100A4	4.14E-41	-0.516549371	0.997	0.994	8.89E-37	BM-Neu
CCM2	4.36E-41	0.696840125	0.808	0.574	9.38E-37	BM-Neu
NOP53	4.49E-41	-1.416149846	0.446	0.631	9.64E-37	BM-Neu
TGFBR2	4.70E-41	0.602245818	0.895	0.68	1.01E-36	BM-Neu
GRK3	4.93E-41	0.561485165	0.913	0.698	1.06E-36	BM-Neu
GPR183	4.99E-41	-4.96349909	0.014	0.162	1.07E-36	BM-Neu
GRINA	5.52E-41	-1.36327934	0.476	0.664	1.19E-36	BM-Neu
KDM1B	6.14E-41	0.694121926	0.813	0.576	1.32E-36	BM-Neu
SLFN5	6.47E-41	0.912373202	0.723	0.459	1.39E-36	BM-Neu
CSGALNACT1	7.07E-41	0.976144562	0.688	0.452	1.52E-36	BM-Neu
HSPE1	9.39E-41	-2.168437167	0.146	0.365	2.02E-36	BM-Neu
B4GALT5	1.01E-40	0.711912116	0.794	0.554	2.17E-36	BM-Neu
ANXA2	1.10E-40	-0.558826916	0.948	0.951	2.37E-36	BM-Neu
AMBRA1	1.10E-40	1.095443756	0.576	0.326	2.37E-36	BM-Neu
CST7	1.17E-40	1.440852223	0.468	0.224	2.52E-36	BM-Neu
APC	1.24E-40	0.723379473	0.804	0.575	2.67E-36	BM-Neu
UBAP1	1.28E-40	0.72082264	0.77	0.526	2.75E-36	BM-Neu
CES1	1.44E-40	-3.641122596	0.045	0.217	3.09E-36	BM-Neu
RAB1A	1.53E-40	0.575041929	0.894	0.67	3.30E-36	BM-Neu
RERE	1.63E-40	0.785279145	0.776	0.569	3.49E-36	BM-Neu
MAPKAP1	1.97E-40	0.777502562	0.769	0.558	4.22E-36	BM-Neu
XIST	2.46E-40	-9.507104808	0	0.125	5.28E-36	BM-Neu
UACA	2.97E-40	-3.846616499	0.019	0.172	6.38E-36	BM-Neu
SETD2	2.99E-40	0.715077232	0.837	0.633	6.42E-36	BM-Neu
ZBP1	4.21E-40	1.43120744	0.412	0.17	9.06E-36	BM-Neu
SUSD3	4.59E-40	1.424456532	0.435	0.2	9.86E-36	BM-Neu
CLEC4D	4.61E-40	1.023994865	0.607	0.357	9.90E-36	BM-Neu
BIN2	4.71E-40	0.506252559	0.976	0.815	1.01E-35	BM-Neu
RAB3GAP1	5.29E-40	0.78409514	0.761	0.543	1.14E-35	BM-Neu
NFKBIA	5.31E-40	-1.675540028	0.651	0.783	1.14E-35	BM-Neu
ARID5B	6.79E-40	0.836846927	0.672	0.408	1.46E-35	BM-Neu
PLBD1	6.79E-40	0.562273722	0.963	0.835	1.46E-35	BM-Neu
NUDT16	7.10E-40	-1.606555829	0.325	0.534	1.53E-35	BM-Neu
AGO3	7.53E-40	0.803460247	0.763	0.533	1.62E-35	BM-Neu
MAX	7.71E-40	0.743374728	0.79	0.589	1.66E-35	BM-Neu
SOX4	7.80E-40	-2.767932403	0.097	0.298	1.68E-35	BM-Neu
NBAS	8.72E-40	1.052414203	0.601	0.37	1.87E-35	BM-Neu
PLA2G4A	9.89E-40	1.277411809	0.495	0.26	2.13E-35	BM-Neu
COX5A	9.98E-40	-1.172663413	0.603	0.749	2.14E-35	BM-Neu
HSPA1A	1.01E-39	-2.327707631	0.502	0.659	2.18E-35	BM-Neu
STRN3	1.02E-39	0.854255842	0.714	0.491	2.18E-35	BM-Neu
EPDR1	1.05E-39	1.43781482	0.413	0.173	2.25E-35	BM-Neu
RCSD1	1.05E-39	0.525410368	0.927	0.818	2.26E-35	BM-Neu
DNASE2	1.19E-39	-3.172739358	0.034	0.198	2.57E-35	BM-Neu
KANSL1	1.20E-39	0.655510306	0.87	0.659	2.59E-35	BM-Neu
CPEB3	1.25E-39	1.049359187	0.634	0.401	2.69E-35	BM-Neu
PPP3CB	1.43E-39	0.777573906	0.745	0.523	3.08E-35	BM-Neu
COX5B	1.57E-39	-0.798939324	0.876	0.902	3.38E-35	BM-Neu
RAF1	1.69E-39	0.687173751	0.816	0.607	3.64E-35	BM-Neu
CYP1B1-AS1	1.72E-39	1.436298189	0.413	0.172	3.69E-35	BM-Neu
ZNF292	1.88E-39	0.708933185	0.813	0.589	4.04E-35	BM-Neu
PRDX1	1.99E-39	-0.875595202	0.699	0.802	4.27E-35	BM-Neu
CUL3	2.04E-39	0.664208841	0.844	0.632	4.39E-35	BM-Neu
GAS7	2.20E-39	0.564931083	0.894	0.691	4.73E-35	BM-Neu
IL13RA1	2.67E-39	-1.678737797	0.253	0.474	5.74E-35	BM-Neu
EML4	2.80E-39	0.656958759	0.799	0.565	6.01E-35	BM-Neu
JDP2	3.14E-39	-1.3504026	0.474	0.635	6.76E-35	BM-Neu
TLR1	3.33E-39	0.694367012	0.79	0.536	7.16E-35	BM-Neu
CALHM2	3.51E-39	-2.39063084	0.064	0.252	7.55E-35	BM-Neu
ARFIP1	4.08E-39	0.804755259	0.73	0.498	8.76E-35	BM-Neu
RB1	5.01E-39	0.589509481	0.903	0.699	1.08E-34	BM-Neu
FADS1	5.65E-39	-2.598268286	0.049	0.225	1.21E-34	BM-Neu
SGK3	5.73E-39	0.756121673	0.813	0.616	1.23E-34	BM-Neu
EPC2	5.88E-39	0.861503133	0.713	0.492	1.26E-34	BM-Neu
MSRB1	5.96E-39	0.645631757	0.836	0.636	1.28E-34	BM-Neu
NR6A1	6.69E-39	1.20657731	0.502	0.257	1.44E-34	BM-Neu
MTSS1	6.88E-39	-0.881160873	0.299	0.57	1.48E-34	BM-Neu
CCR2	7.11E-39	-2.004948341	0.207	0.415	1.53E-34	BM-Neu
KIDINS220	7.25E-39	0.647934969	0.856	0.645	1.56E-34	BM-Neu
SET	7.64E-39	-1.11515335	0.627	0.726	1.64E-34	BM-Neu
RHOT1	7.78E-39	0.769068513	0.778	0.577	1.67E-34	BM-Neu
CYSTM1	9.26E-39	0.756264491	0.748	0.504	1.99E-34	BM-Neu
PILRA	9.65E-39	0.505628508	0.945	0.757	2.07E-34	BM-Neu
GPBP1L1	1.08E-38	0.658383908	0.819	0.611	2.31E-34	BM-Neu
CNTLN	1.15E-38	0.894029324	0.694	0.468	2.47E-34	BM-Neu
IL4R	1.19E-38	0.782837496	0.733	0.513	2.55E-34	BM-Neu
RNASE2	1.24E-38	-1.805603604	0.449	0.608	2.67E-34	BM-Neu
CUL1	1.27E-38	1.053328214	0.647	0.427	2.74E-34	BM-Neu
KIAA0825	1.28E-38	1.276785307	0.473	0.23	2.74E-34	BM-Neu
SIGLEC1	1.45E-38	1.044886911	0.545	0.291	3.13E-34	BM-Neu
MBP	1.57E-38	0.544370534	0.906	0.688	3.38E-34	BM-Neu
HECTD4	1.59E-38	0.804338192	0.667	0.438	3.42E-34	BM-Neu
TRIM25	2.16E-38	0.817464752	0.706	0.478	4.63E-34	BM-Neu
VWA8	2.33E-38	1.345448426	0.451	0.217	5.00E-34	BM-Neu
PACS1	2.55E-38	0.812931263	0.733	0.503	5.49E-34	BM-Neu
BRAF	3.63E-38	0.702757988	0.751	0.504	7.81E-34	BM-Neu
NFKB1	3.99E-38	0.599066053	0.854	0.652	8.58E-34	BM-Neu
CAMKK2	4.10E-38	0.700798016	0.787	0.558	8.80E-34	BM-Neu
TBCK	4.44E-38	1.048017969	0.57	0.326	9.54E-34	BM-Neu
TRIM22	5.54E-38	0.615306829	0.9	0.733	1.19E-33	BM-Neu
UQCRQ	5.59E-38	-1.1684661	0.584	0.723	1.20E-33	BM-Neu
UBA52	5.70E-38	-0.552453676	0.996	0.995	1.23E-33	BM-Neu
ANKRD55	5.87E-38	2.533114158	0.255	0.066	1.26E-33	BM-Neu
GATAD2B	6.28E-38	0.714660427	0.771	0.548	1.35E-33	BM-Neu
ATP6V1F	7.02E-38	-1.029337778	0.644	0.765	1.51E-33	BM-Neu
TMEM123	7.25E-38	0.545765734	0.938	0.771	1.56E-33	BM-Neu
ANKS1A	7.41E-38	0.71638205	0.739	0.499	1.59E-33	BM-Neu
PLEKHM3	1.03E-37	0.89847832	0.587	0.333	2.21E-33	BM-Neu
CHCHD2	1.08E-37	-0.773681356	0.864	0.893	2.32E-33	BM-Neu
CWC27	1.25E-37	1.11940596	0.581	0.365	2.68E-33	BM-Neu
C1RL	1.29E-37	0.940170122	0.634	0.404	2.77E-33	BM-Neu
AP2S1	1.33E-37	-0.916731255	0.762	0.846	2.86E-33	BM-Neu
PICK1	1.47E-37	-2.908851239	0.038	0.202	3.16E-33	BM-Neu
ZMYND8	1.50E-37	0.85611749	0.725	0.511	3.23E-33	BM-Neu
HMOX1	1.51E-37	-1.625754659	0.363	0.576	3.26E-33	BM-Neu
DECR1	1.67E-37	0.605354183	0.883	0.679	3.60E-33	BM-Neu
MS4A4E	1.79E-37	1.216209786	0.549	0.332	3.85E-33	BM-Neu
ANKFY1	1.88E-37	0.870196795	0.689	0.469	4.04E-33	BM-Neu
ZFAS1	1.97E-37	-0.88508032	0.807	0.866	4.22E-33	BM-Neu
UBR1	1.99E-37	0.822265665	0.659	0.424	4.28E-33	BM-Neu
RNF38	2.33E-37	0.755492997	0.739	0.512	5.00E-33	BM-Neu
HLA-DMA	2.50E-37	-2.328414665	0.18	0.386	5.36E-33	BM-Neu
SYNJ1	3.00E-37	0.865571931	0.673	0.442	6.44E-33	BM-Neu
KIAA0319L	3.41E-37	0.752702149	0.765	0.557	7.33E-33	BM-Neu
COMMD6	3.50E-37	-1.089082625	0.731	0.819	7.52E-33	BM-Neu
ZXDC	3.57E-37	0.877706022	0.615	0.384	7.67E-33	BM-Neu
VPS13D	3.86E-37	0.734670258	0.718	0.487	8.29E-33	BM-Neu
RPL28	4.43E-37	-0.629291778	0.999	0.998	9.52E-33	BM-Neu
TSHZ3	4.63E-37	1.079804904	0.536	0.298	9.94E-33	BM-Neu
ZMYM4	4.79E-37	0.857635852	0.699	0.483	1.03E-32	BM-Neu
ATP5MC2	5.04E-37	-0.862022091	0.943	0.956	1.08E-32	BM-Neu
UIMC1	5.38E-37	0.690215077	0.745	0.529	1.16E-32	BM-Neu
DNM2	5.46E-37	0.561973073	0.861	0.66	1.17E-32	BM-Neu
TRAPPC8	6.64E-37	0.70756808	0.748	0.526	1.43E-32	BM-Neu
GNB2	6.98E-37	-0.819108643	0.791	0.84	1.50E-32	BM-Neu
GDAP2	7.21E-37	0.896986205	0.638	0.417	1.55E-32	BM-Neu
PLXNC1	7.42E-37	0.547177249	0.921	0.707	1.60E-32	BM-Neu
NT5C3A	7.47E-37	0.972032976	0.694	0.481	1.60E-32	BM-Neu
PHPT1	7.75E-37	-1.589627978	0.227	0.452	1.67E-32	BM-Neu
PDZD8	1.01E-36	0.997061374	0.628	0.409	2.18E-32	BM-Neu
FAM120B	1.03E-36	0.889681782	0.637	0.399	2.22E-32	BM-Neu
SORT1	1.27E-36	0.732773532	0.783	0.573	2.73E-32	BM-Neu
TNK2	1.45E-36	0.829659572	0.628	0.386	3.11E-32	BM-Neu
CPEB2	1.50E-36	0.87235828	0.628	0.379	3.23E-32	BM-Neu
SIGLEC9	1.84E-36	0.69770233	0.708	0.484	3.96E-32	BM-Neu
ELL2	1.93E-36	0.99095067	0.602	0.376	4.15E-32	BM-Neu
MGST3	1.94E-36	-1.546059523	0.318	0.527	4.17E-32	BM-Neu
KLF2	1.95E-36	-0.852651129	0.695	0.784	4.20E-32	BM-Neu
PPP6R2	2.16E-36	0.676874927	0.767	0.552	4.64E-32	BM-Neu
CDK17	2.45E-36	0.809687552	0.667	0.424	5.27E-32	BM-Neu
PDE7A	2.66E-36	0.776371748	0.652	0.43	5.72E-32	BM-Neu
CD82	2.76E-36	0.853874714	0.659	0.425	5.94E-32	BM-Neu
EIF3F	2.99E-36	-1.129845039	0.632	0.74	6.43E-32	BM-Neu
LGALS12	3.03E-36	1.749270919	0.322	0.116	6.50E-32	BM-Neu
SNRK	3.05E-36	0.727293651	0.738	0.518	6.54E-32	BM-Neu
PIK3CA	3.13E-36	0.760022593	0.722	0.504	6.72E-32	BM-Neu
C12orf57	3.33E-36	-2.177096671	0.152	0.357	7.15E-32	BM-Neu
BMT2	3.38E-36	0.875377077	0.607	0.362	7.27E-32	BM-Neu
IFIT1	3.56E-36	0.996852367	0.56	0.296	7.64E-32	BM-Neu
KANSL1L	4.35E-36	0.951368881	0.602	0.366	9.35E-32	BM-Neu
MS4A4A	4.56E-36	-1.796664926	0.249	0.456	9.81E-32	BM-Neu
MRPL23	5.17E-36	-1.638835763	0.333	0.539	1.11E-31	BM-Neu
LINC01504	5.28E-36	1.347041987	0.461	0.236	1.13E-31	BM-Neu
CASK	5.42E-36	1.26708413	0.501	0.283	1.16E-31	BM-Neu
TMEM165	5.65E-36	0.559841997	0.909	0.733	1.21E-31	BM-Neu
CARS2	5.66E-36	0.849249041	0.659	0.446	1.22E-31	BM-Neu
MGST1	6.94E-36	-1.536915564	0.27	0.472	1.49E-31	BM-Neu
STX7	8.53E-36	0.553319098	0.894	0.72	1.83E-31	BM-Neu
IGLC3	8.54E-36	-4.930039233	0.007	0.131	1.83E-31	BM-Neu
DENND1B	8.55E-36	1.027834891	0.571	0.35	1.84E-31	BM-Neu
ZNF652	9.27E-36	0.777308288	0.751	0.543	1.99E-31	BM-Neu
PIP5K1B	9.45E-36	1.322419602	0.395	0.171	2.03E-31	BM-Neu
NSF	9.91E-36	0.934492385	0.616	0.407	2.13E-31	BM-Neu
ST3GAL2	1.01E-35	0.743115653	0.701	0.46	2.17E-31	BM-Neu
MLLT10	1.14E-35	0.739524694	0.725	0.505	2.46E-31	BM-Neu
ATP2B4	1.15E-35	0.842444355	0.676	0.455	2.48E-31	BM-Neu
IFIT3	1.18E-35	1.003686547	0.611	0.351	2.53E-31	BM-Neu
SMAD3	1.21E-35	0.667888064	0.72	0.455	2.60E-31	BM-Neu
ATP5MF	1.31E-35	-0.882788279	0.733	0.815	2.81E-31	BM-Neu
NR4A2	1.43E-35	-2.663344852	0.103	0.288	3.08E-31	BM-Neu
XPO6	1.45E-35	0.685291277	0.73	0.5	3.12E-31	BM-Neu
CTSD	1.51E-35	-1.030000513	0.917	0.904	3.24E-31	BM-Neu
LGALS3	1.79E-35	-0.872482179	0.77	0.866	3.84E-31	BM-Neu
SENP7	1.86E-35	0.788488521	0.694	0.471	4.00E-31	BM-Neu
CEPT1	1.91E-35	0.763012562	0.699	0.463	4.11E-31	BM-Neu
PHB2	2.08E-35	-1.473039285	0.333	0.53	4.46E-31	BM-Neu
MED13	2.09E-35	0.63821494	0.811	0.607	4.49E-31	BM-Neu
SCAF8	2.80E-35	0.768113207	0.704	0.479	6.02E-31	BM-Neu
DNAJB1	2.89E-35	-2.843965875	0.114	0.303	6.21E-31	BM-Neu
C1QA	3.10E-35	-7.080825343	0.018	0.151	6.67E-31	BM-Neu
FER	3.39E-35	1.111657248	0.515	0.283	7.28E-31	BM-Neu
SMG7	3.77E-35	0.651584389	0.801	0.591	8.11E-31	BM-Neu
UQCRH	3.81E-35	-0.896924252	0.784	0.847	8.19E-31	BM-Neu
SUSD1	4.44E-35	0.694463709	0.72	0.479	9.55E-31	BM-Neu
GABBR1	4.95E-35	-4.85094439	0.006	0.125	1.06E-30	BM-Neu
DOK2	5.65E-35	-1.241469856	0.339	0.553	1.21E-30	BM-Neu
SARAF	6.04E-35	-1.093338089	0.625	0.746	1.30E-30	BM-Neu
TMEM205	7.57E-35	-1.849070606	0.163	0.366	1.63E-30	BM-Neu
UQCR11	7.69E-35	-0.774968825	0.879	0.907	1.65E-30	BM-Neu
SUCLG2	9.22E-35	0.864217701	0.67	0.467	1.98E-30	BM-Neu
FPR2	9.54E-35	0.678190313	0.764	0.512	2.05E-30	BM-Neu
ZNF706	9.70E-35	-1.212883936	0.461	0.638	2.08E-30	BM-Neu
PFKFB4	1.07E-34	0.809876934	0.598	0.364	2.30E-30	BM-Neu
WDPCP	1.09E-34	1.302068818	0.428	0.208	2.35E-30	BM-Neu
THBS1	1.12E-34	-3.194248806	0.146	0.335	2.40E-30	BM-Neu
MRC1	1.24E-34	-7.806242279	0.002	0.114	2.67E-30	BM-Neu
SPPL3	1.30E-34	0.697397316	0.745	0.528	2.79E-30	BM-Neu
MGAT1	1.42E-34	-1.009123608	0.6	0.732	3.06E-30	BM-Neu
LINC01410	1.58E-34	0.884253889	0.588	0.35	3.40E-30	BM-Neu
EIF4B	1.66E-34	-1.14246301	0.592	0.71	3.56E-30	BM-Neu
ABR	1.68E-34	0.677883814	0.757	0.544	3.62E-30	BM-Neu
CAPNS1	2.04E-34	-0.872192789	0.758	0.815	4.37E-30	BM-Neu
LMNA	2.09E-34	-2.815054977	0.034	0.184	4.50E-30	BM-Neu
UBE2E1	2.18E-34	0.793218647	0.734	0.535	4.68E-30	BM-Neu
RAB13	2.32E-34	-2.20071957	0.091	0.274	4.99E-30	BM-Neu
APAF1	2.37E-34	0.627448835	0.818	0.618	5.09E-30	BM-Neu
EP300	3.22E-34	0.526459837	0.907	0.735	6.92E-30	BM-Neu
RASA1	3.32E-34	0.659332986	0.738	0.518	7.13E-30	BM-Neu
KLF6	3.78E-34	-1.204634761	0.885	0.864	8.12E-30	BM-Neu
MYO10	3.96E-34	1.428235332	0.396	0.181	8.51E-30	BM-Neu
ADD3	4.01E-34	0.545489553	0.911	0.763	8.61E-30	BM-Neu
UQCRB	5.14E-34	-0.626791269	0.924	0.927	1.10E-29	BM-Neu
PPP4R3B	6.97E-34	0.64003196	0.808	0.595	1.50E-29	BM-Neu
PHACTR2	7.25E-34	0.725123624	0.796	0.606	1.56E-29	BM-Neu
NEK6	7.34E-34	0.94914788	0.566	0.35	1.58E-29	BM-Neu
SUSD6	8.08E-34	0.664999184	0.769	0.556	1.74E-29	BM-Neu
ZNF770	8.17E-34	1.064282701	0.542	0.331	1.76E-29	BM-Neu
RPS6KC1	9.52E-34	0.712392742	0.683	0.444	2.05E-29	BM-Neu
APRT	1.19E-33	-1.166442578	0.542	0.686	2.55E-29	BM-Neu
DACH1	1.20E-33	1.711459269	0.386	0.181	2.58E-29	BM-Neu
EEF1D	1.23E-33	-0.799867622	0.922	0.93	2.65E-29	BM-Neu
ARMC8	1.25E-33	0.89279872	0.637	0.437	2.68E-29	BM-Neu
CDK13	1.25E-33	0.590663978	0.796	0.618	2.69E-29	BM-Neu
FMN1	1.30E-33	-1.638775909	0.124	0.322	2.80E-29	BM-Neu
ATP8A1	1.34E-33	1.202426771	0.455	0.236	2.87E-29	BM-Neu
CLEC4E	1.53E-33	-1.384494228	0.421	0.6	3.30E-29	BM-Neu
EIF2S3	1.68E-33	-1.155208433	0.534	0.677	3.61E-29	BM-Neu
SMYD3	1.93E-33	1.446504583	0.44	0.227	4.15E-29	BM-Neu
GBF1	2.18E-33	0.849691944	0.647	0.428	4.68E-29	BM-Neu
USP33	2.28E-33	0.690441978	0.759	0.556	4.89E-29	BM-Neu
VPS41	2.54E-33	0.683250677	0.742	0.529	5.46E-29	BM-Neu
SMURF1	2.72E-33	0.764695323	0.616	0.367	5.84E-29	BM-Neu
NEAT1	2.82E-33	-0.660352001	0.998	0.988	6.06E-29	BM-Neu
STAG2	3.21E-33	0.507823546	0.939	0.765	6.90E-29	BM-Neu
RAN	3.24E-33	-1.204262731	0.428	0.616	6.96E-29	BM-Neu
EHMT1	3.85E-33	0.672339749	0.743	0.522	8.28E-29	BM-Neu
MTM1	4.64E-33	0.991501588	0.58	0.379	9.97E-29	BM-Neu
ANKRD22	5.35E-33	1.576357812	0.315	0.115	1.15E-28	BM-Neu
ANKIB1	6.05E-33	0.786293378	0.677	0.46	1.30E-28	BM-Neu
CEBPB	7.31E-33	-0.681840634	0.863	0.872	1.57E-28	BM-Neu
CDKL5	7.51E-33	1.098440591	0.481	0.256	1.61E-28	BM-Neu
TBC1D14	8.05E-33	0.730587894	0.689	0.466	1.73E-28	BM-Neu
RPL31	8.54E-33	-0.622239791	0.963	0.963	1.84E-28	BM-Neu
RILPL1	9.15E-33	1.619003825	0.322	0.124	1.97E-28	BM-Neu
DCAF10	1.05E-32	0.953578635	0.556	0.342	2.25E-28	BM-Neu
AFTPH	1.07E-32	0.51406212	0.879	0.666	2.30E-28	BM-Neu
RBM3	1.19E-32	-0.873243828	0.802	0.847	2.55E-28	BM-Neu
IGHG3	1.20E-32	-7.415847318	0	0.101	2.59E-28	BM-Neu
SEC61G	1.34E-32	-1.171337694	0.511	0.672	2.87E-28	BM-Neu
RPL21	1.36E-32	-0.539080791	0.984	0.993	2.92E-28	BM-Neu
PHF20L1	1.40E-32	0.534513244	0.873	0.697	3.00E-28	BM-Neu
PPP2R2A	1.54E-32	0.659288466	0.766	0.57	3.30E-28	BM-Neu
CORO2A	1.57E-32	1.23701508	0.452	0.239	3.38E-28	BM-Neu
ABCF2	1.58E-32	-5.478159998	0.002	0.107	3.39E-28	BM-Neu
ATG10	1.96E-32	1.158243359	0.483	0.269	4.21E-28	BM-Neu
MCEMP1	2.02E-32	0.574997266	0.796	0.548	4.34E-28	BM-Neu
SIPA1L3	2.15E-32	0.816788062	0.571	0.328	4.62E-28	BM-Neu
TLK2	3.06E-32	0.731369597	0.722	0.511	6.57E-28	BM-Neu
CAMK2G	3.21E-32	0.951398155	0.548	0.335	6.90E-28	BM-Neu
USP47	3.49E-32	0.666688746	0.754	0.54	7.49E-28	BM-Neu
RPL35	3.61E-32	-0.573438313	0.95	0.965	7.75E-28	BM-Neu
NDUFA3	3.68E-32	-1.194014864	0.521	0.676	7.91E-28	BM-Neu
CEP170	3.71E-32	0.672507456	0.769	0.558	7.97E-28	BM-Neu
LCORL	3.78E-32	0.716059685	0.721	0.509	8.12E-28	BM-Neu
HERC5	4.25E-32	0.999171286	0.557	0.325	9.14E-28	BM-Neu
CLEC16A	4.41E-32	0.906027174	0.529	0.306	9.48E-28	BM-Neu
SLC9A1	4.46E-32	1.031567969	0.5	0.283	9.59E-28	BM-Neu
RFX3	4.55E-32	0.74977004	0.627	0.398	9.78E-28	BM-Neu
RPS29	4.84E-32	-0.641129216	0.989	0.988	1.04E-27	BM-Neu
TBC1D8	5.26E-32	0.695869322	0.624	0.402	1.13E-27	BM-Neu
HLA-DMB	5.69E-32	-2.048774266	0.15	0.34	1.22E-27	BM-Neu
GPM6A	5.92E-32	-5.328384832	0.002	0.106	1.27E-27	BM-Neu
SLC25A40	6.57E-32	1.011719942	0.572	0.379	1.41E-27	BM-Neu
PRR14L	6.70E-32	0.660467145	0.758	0.554	1.44E-27	BM-Neu
MSR1	7.26E-32	-2.921384711	0.019	0.146	1.56E-27	BM-Neu
SLC2A13	8.67E-32	1.542951181	0.372	0.17	1.86E-27	BM-Neu
NDUFA12	8.96E-32	-1.308411728	0.367	0.562	1.93E-27	BM-Neu
SIRPB2	9.59E-32	0.809061037	0.613	0.408	2.06E-27	BM-Neu
DTNB	9.77E-32	1.427021416	0.348	0.144	2.10E-27	BM-Neu
PTPRA	1.01E-31	0.517775161	0.89	0.696	2.17E-27	BM-Neu
NDUFS5	1.12E-31	-1.01842575	0.676	0.766	2.41E-27	BM-Neu
SUMO2	1.41E-31	-0.675060991	0.864	0.883	3.04E-27	BM-Neu
FLOT2	1.46E-31	0.546075753	0.863	0.662	3.14E-27	BM-Neu
GPBP1	1.68E-31	0.581635233	0.84	0.661	3.62E-27	BM-Neu
LDHA	1.70E-31	-0.852584583	0.683	0.783	3.65E-27	BM-Neu
PXK	1.87E-31	0.737756753	0.694	0.489	4.02E-27	BM-Neu
NLK	1.97E-31	0.912438788	0.566	0.349	4.23E-27	BM-Neu
ZFC3H1	2.11E-31	0.590981519	0.789	0.591	4.53E-27	BM-Neu
NRDC	2.18E-31	0.579468337	0.879	0.701	4.69E-27	BM-Neu
TMIGD3	2.47E-31	-3.647915457	0.025	0.156	5.32E-27	BM-Neu
HK2	2.55E-31	0.985589073	0.572	0.37	5.49E-27	BM-Neu
TGFBR1	2.67E-31	1.1496536	0.5	0.298	5.74E-27	BM-Neu
MAD1L1	2.67E-31	0.959056815	0.5	0.275	5.74E-27	BM-Neu
ARHGEF6	2.84E-31	0.779114406	0.692	0.508	6.10E-27	BM-Neu
SETD5	3.08E-31	0.70948057	0.712	0.533	6.61E-27	BM-Neu
ABHD2	3.41E-31	0.698257495	0.741	0.576	7.32E-27	BM-Neu
TRAPPC5	3.48E-31	-2.572365194	0.078	0.24	7.48E-27	BM-Neu
HRH2	3.73E-31	0.544241628	0.848	0.666	8.00E-27	BM-Neu
OPRM1	3.87E-31	1.609740626	0.309	0.12	8.32E-27	BM-Neu
PSMA6	4.16E-31	-1.806239318	0.166	0.363	8.93E-27	BM-Neu
COX6C	4.60E-31	-0.771787112	0.756	0.835	9.89E-27	BM-Neu
SNX29	4.83E-31	0.673885319	0.724	0.518	1.04E-26	BM-Neu
ZNF518A	5.25E-31	0.834238009	0.663	0.459	1.13E-26	BM-Neu
EIF3K	5.48E-31	-0.86440184	0.864	0.883	1.18E-26	BM-Neu
ABLIM3	5.87E-31	-7.095861137	0	0.096	1.26E-26	BM-Neu
CLEC2B	6.01E-31	-1.223416766	0.29	0.494	1.29E-26	BM-Neu
SSR2	6.12E-31	-0.942808094	0.608	0.732	1.32E-26	BM-Neu
SEM1	7.71E-31	-1.07261047	0.544	0.693	1.66E-26	BM-Neu
RNF216	7.83E-31	0.709343964	0.714	0.522	1.68E-26	BM-Neu
RNF169	1.15E-30	0.775875622	0.687	0.495	2.47E-26	BM-Neu
EGR1	1.22E-30	-3.377671085	0.081	0.238	2.62E-26	BM-Neu
RPRD2	1.41E-30	0.822506065	0.611	0.408	3.03E-26	BM-Neu
ZMYM2	1.46E-30	0.62767151	0.78	0.594	3.15E-26	BM-Neu
FLNB	1.47E-30	0.606462164	0.62	0.382	3.16E-26	BM-Neu
TNFSF13	2.06E-30	-3.32415337	0.038	0.174	4.43E-26	BM-Neu
CYB5R4	2.09E-30	0.557608382	0.864	0.687	4.49E-26	BM-Neu
SH2D3C	2.31E-30	0.527814888	0.742	0.489	4.97E-26	BM-Neu
EPS15	2.63E-30	0.537769715	0.867	0.684	5.66E-26	BM-Neu
NDUFB2	2.68E-30	-1.063257454	0.58	0.702	5.77E-26	BM-Neu
EPS8	3.49E-30	-1.774991088	0.103	0.28	7.50E-26	BM-Neu
TPK1	4.35E-30	0.816554948	0.616	0.404	9.34E-26	BM-Neu
CMTM4	4.53E-30	1.43869384	0.363	0.17	9.74E-26	BM-Neu
SPPL2A	4.60E-30	0.622158873	0.811	0.633	9.88E-26	BM-Neu
ATP5F1B	4.63E-30	-0.887195756	0.684	0.758	9.94E-26	BM-Neu
SYNGR2	4.64E-30	-1.081765408	0.471	0.639	9.96E-26	BM-Neu
TOR1B	5.09E-30	0.919633349	0.527	0.308	1.09E-25	BM-Neu
BANK1	5.19E-30	1.037506513	0.389	0.182	1.11E-25	BM-Neu
ATP6V1C1	5.58E-30	0.743529907	0.693	0.496	1.20E-25	BM-Neu
SLC23A2	5.87E-30	0.988835648	0.509	0.303	1.26E-25	BM-Neu
KCTD12	6.73E-30	-1.14510926	0.73	0.778	1.45E-25	BM-Neu
NCOA6	6.85E-30	0.683829635	0.694	0.489	1.47E-25	BM-Neu
R3HCC1L	7.15E-30	0.702276745	0.69	0.475	1.54E-25	BM-Neu
SPTBN1	7.20E-30	0.916307778	0.566	0.369	1.55E-25	BM-Neu
GADD45GIP1	7.62E-30	-1.455653643	0.231	0.428	1.64E-25	BM-Neu
RBM33	8.24E-30	0.573346133	0.81	0.649	1.77E-25	BM-Neu
ZDHHC17	8.25E-30	0.881081233	0.598	0.401	1.77E-25	BM-Neu
SH2D4A	9.38E-30	-4.804263088	0.005	0.107	2.01E-25	BM-Neu
CARD8	9.91E-30	0.591810266	0.82	0.648	2.13E-25	BM-Neu
CANX	1.01E-29	-1.096126823	0.625	0.71	2.16E-25	BM-Neu
PPP1R15A	1.16E-29	-1.550476	0.461	0.602	2.49E-25	BM-Neu
PHC2	1.35E-29	-1.281829072	0.434	0.582	2.89E-25	BM-Neu
WDR20	1.39E-29	0.952011388	0.524	0.321	2.98E-25	BM-Neu
MRPS24	1.55E-29	-3.740503204	0.016	0.131	3.33E-25	BM-Neu
IFIH1	1.56E-29	0.797259891	0.65	0.428	3.34E-25	BM-Neu
IER5	1.57E-29	-1.220999622	0.286	0.492	3.38E-25	BM-Neu
SEC24B	2.01E-29	0.724859675	0.68	0.474	4.33E-25	BM-Neu
CD81	2.12E-29	-1.345681381	0.322	0.501	4.56E-25	BM-Neu
LMNB1	2.24E-29	0.79474304	0.652	0.452	4.82E-25	BM-Neu
TRIM33	2.31E-29	0.631808466	0.754	0.556	4.96E-25	BM-Neu
HNRNPA1	2.34E-29	-0.809477184	0.778	0.835	5.03E-25	BM-Neu
SPRED2	2.57E-29	1.435839858	0.339	0.15	5.53E-25	BM-Neu
ZDHHC3	2.59E-29	0.836505018	0.629	0.437	5.57E-25	BM-Neu
GOLPH3	2.73E-29	0.596067083	0.805	0.617	5.87E-25	BM-Neu
LMTK2	2.74E-29	1.287321498	0.399	0.204	5.89E-25	BM-Neu
PHKB	2.95E-29	0.555688402	0.829	0.652	6.34E-25	BM-Neu
TNIP1	3.34E-29	0.610007186	0.801	0.624	7.19E-25	BM-Neu
UBE2H	3.83E-29	0.630076028	0.77	0.594	8.22E-25	BM-Neu
ITGA9	3.95E-29	1.732477433	0.271	0.097	8.49E-25	BM-Neu
MIA2	4.11E-29	0.655871438	0.73	0.545	8.84E-25	BM-Neu
CRIP1	4.31E-29	-1.29299321	0.193	0.392	9.26E-25	BM-Neu
RBMS2	4.45E-29	0.979456392	0.464	0.251	9.56E-25	BM-Neu
RPL22L1	4.67E-29	-1.285272444	0.33	0.518	1.00E-24	BM-Neu
ATP5F1D	4.73E-29	-0.867154865	0.757	0.821	1.02E-24	BM-Neu
PPP2R5E	4.94E-29	0.646335425	0.752	0.565	1.06E-24	BM-Neu
GABPB1	5.20E-29	1.029383136	0.496	0.295	1.12E-24	BM-Neu
ACTN1	6.27E-29	0.532025141	0.838	0.629	1.35E-24	BM-Neu
EPHA1-AS1	6.78E-29	1.008959756	0.479	0.275	1.46E-24	BM-Neu
CEP85L	6.87E-29	0.917503109	0.593	0.379	1.48E-24	BM-Neu
POLR2E	6.95E-29	-1.299398023	0.297	0.493	1.49E-24	BM-Neu
VAMP5	7.01E-29	-1.50858692	0.321	0.513	1.51E-24	BM-Neu
PLIN2	7.35E-29	-1.446744946	0.351	0.524	1.58E-24	BM-Neu
RPS17	8.06E-29	-0.92367643	0.717	0.773	1.73E-24	BM-Neu
ABHD18	8.73E-29	0.909896689	0.563	0.364	1.88E-24	BM-Neu
IQSEC1	9.13E-29	0.515768826	0.84	0.646	1.96E-24	BM-Neu
FBN2	9.20E-29	1.090270878	0.502	0.302	1.98E-24	BM-Neu
SRSF1	9.61E-29	1.195119446	0.393	0.195	2.06E-24	BM-Neu
LINC00937	9.65E-29	0.966662204	0.53	0.317	2.07E-24	BM-Neu
INSIG2	9.80E-29	0.976712918	0.492	0.297	2.11E-24	BM-Neu
ZFAND6	1.01E-28	0.562928211	0.805	0.629	2.17E-24	BM-Neu
SULT1B1	1.01E-28	0.852589431	0.621	0.426	2.18E-24	BM-Neu
PIBF1	1.03E-28	0.881308521	0.571	0.368	2.21E-24	BM-Neu
ADGRD1	1.13E-28	1.416621752	0.304	0.121	2.43E-24	BM-Neu
SLC36A1	1.14E-28	0.871984122	0.553	0.356	2.46E-24	BM-Neu
DOK3	1.19E-28	0.559490053	0.808	0.629	2.56E-24	BM-Neu
CIRBP	1.37E-28	-1.204290425	0.485	0.645	2.94E-24	BM-Neu
DHRS7B	1.37E-28	1.008097186	0.508	0.309	2.94E-24	BM-Neu
RHOC	1.40E-28	-2.14042199	0.078	0.234	3.00E-24	BM-Neu
ZNF804A	1.60E-28	1.013381061	0.479	0.264	3.44E-24	BM-Neu
UBE3C	1.79E-28	0.739605168	0.664	0.482	3.85E-24	BM-Neu
TRIM13	1.80E-28	0.675814947	0.596	0.387	3.88E-24	BM-Neu
GATAD2A	1.86E-28	0.599810941	0.731	0.541	4.00E-24	BM-Neu
RLF	1.95E-28	0.725225287	0.646	0.445	4.19E-24	BM-Neu
AREL1	2.00E-28	0.955594188	0.507	0.303	4.31E-24	BM-Neu
GCH1	2.11E-28	0.69709506	0.655	0.429	4.53E-24	BM-Neu
NR2C2	2.31E-28	0.925826992	0.543	0.348	4.96E-24	BM-Neu
VDAC1	2.80E-28	-1.134339232	0.354	0.533	6.01E-24	BM-Neu
ASCC3	2.95E-28	0.733100759	0.646	0.438	6.33E-24	BM-Neu
IL1RN	3.22E-28	0.64965018	0.674	0.46	6.91E-24	BM-Neu
GLO1	3.41E-28	-1.668416613	0.136	0.314	7.33E-24	BM-Neu
NOS1AP	3.42E-28	2.079527477	0.207	0.055	7.35E-24	BM-Neu
PDXK	3.75E-28	0.565831953	0.768	0.585	8.05E-24	BM-Neu
SEMA4B	3.75E-28	0.772739999	0.563	0.358	8.05E-24	BM-Neu
CXXC5	3.87E-28	-2.912497172	0.028	0.152	8.32E-24	BM-Neu
SLX4IP	4.19E-28	1.251735325	0.411	0.219	9.00E-24	BM-Neu
PPARG	4.59E-28	0.765187225	0.51	0.304	9.87E-24	BM-Neu
HELZ2	4.60E-28	0.958808566	0.474	0.266	9.88E-24	BM-Neu
CDC27	4.62E-28	0.781304105	0.641	0.459	9.92E-24	BM-Neu
RPL27	5.34E-28	-0.510975306	0.978	0.979	1.15E-23	BM-Neu
ACSL4	5.46E-28	0.550066408	0.867	0.691	1.17E-23	BM-Neu
PAM	6.18E-28	1.283995958	0.419	0.233	1.33E-23	BM-Neu
NENF	6.22E-28	-2.059663657	0.094	0.254	1.34E-23	BM-Neu
JADE2	6.60E-28	-2.508951305	0.024	0.144	1.42E-23	BM-Neu
NUTF2	7.65E-28	-1.615685466	0.115	0.29	1.64E-23	BM-Neu
SENP5	7.82E-28	0.810223105	0.605	0.403	1.68E-23	BM-Neu
SMAD2	8.20E-28	0.56108284	0.797	0.62	1.76E-23	BM-Neu
PEBP1	8.67E-28	-2.196011028	0.102	0.263	1.86E-23	BM-Neu
KCTD20	8.86E-28	0.69400917	0.708	0.528	1.90E-23	BM-Neu
FRS2	9.31E-28	0.939578861	0.536	0.342	2.00E-23	BM-Neu
PSMB10	9.33E-28	-1.459832828	0.279	0.469	2.00E-23	BM-Neu
SNRPD2	9.60E-28	-1.100181473	0.545	0.673	2.06E-23	BM-Neu
XBP1	9.84E-28	-1.751854111	0.168	0.342	2.11E-23	BM-Neu
TRPC4AP	1.08E-27	0.592799301	0.714	0.505	2.33E-23	BM-Neu
NRROS	1.23E-27	-2.441948621	0.052	0.191	2.64E-23	BM-Neu
CSF2RB	1.27E-27	0.751075178	0.622	0.417	2.72E-23	BM-Neu
STX3	1.30E-27	0.739526051	0.64	0.445	2.80E-23	BM-Neu
MAP3K3	1.50E-27	0.551809272	0.82	0.661	3.21E-23	BM-Neu
TMEM164	1.57E-27	0.823299744	0.565	0.361	3.38E-23	BM-Neu
CMKLR1	1.64E-27	-4.12757493	0.012	0.115	3.53E-23	BM-Neu
MICU2	1.73E-27	0.666365419	0.695	0.502	3.72E-23	BM-Neu
LRRC23	1.94E-27	1.162094966	0.387	0.193	4.17E-23	BM-Neu
PPP2R3C	1.94E-27	0.656923662	0.751	0.566	4.18E-23	BM-Neu
TUT4	2.04E-27	0.848017825	0.572	0.374	4.38E-23	BM-Neu
ZNF644	2.11E-27	0.620835985	0.744	0.55	4.53E-23	BM-Neu
FCGR3A	2.31E-27	-1.954837696	0.241	0.414	4.96E-23	BM-Neu
STK39	2.39E-27	1.219599418	0.437	0.25	5.13E-23	BM-Neu
TCEAL4	2.45E-27	-2.814014617	0.022	0.136	5.27E-23	BM-Neu
POU2F1	2.50E-27	0.684476686	0.688	0.487	5.37E-23	BM-Neu
NFATC3	2.53E-27	0.745726172	0.631	0.444	5.44E-23	BM-Neu
EDF1	2.58E-27	-0.810011115	0.67	0.754	5.54E-23	BM-Neu
P2RY1	2.64E-27	-3.807128766	0.009	0.108	5.67E-23	BM-Neu
UBR5	2.73E-27	0.584406626	0.78	0.607	5.86E-23	BM-Neu
FARS2	2.77E-27	1.251783457	0.384	0.196	5.95E-23	BM-Neu
DSTYK	2.80E-27	1.006795265	0.5	0.312	6.01E-23	BM-Neu
KCNK13	3.43E-27	1.46343682	0.291	0.115	7.36E-23	BM-Neu
TTC13	3.64E-27	0.828975041	0.446	0.254	7.82E-23	BM-Neu
ATF6	3.83E-27	0.54872798	0.834	0.655	8.23E-23	BM-Neu
PFKFB3	3.88E-27	0.655236934	0.642	0.436	8.34E-23	BM-Neu
ARIH1	4.18E-27	0.526411436	0.805	0.611	8.99E-23	BM-Neu
YTHDF3	4.27E-27	0.623946174	0.751	0.558	9.18E-23	BM-Neu
ARRB1	4.57E-27	0.529535501	0.768	0.562	9.83E-23	BM-Neu
DENND3	4.79E-27	0.531390958	0.751	0.554	1.03E-22	BM-Neu
EYA3	4.80E-27	0.896810364	0.536	0.346	1.03E-22	BM-Neu
GRK6	4.92E-27	0.670194354	0.692	0.493	1.06E-22	BM-Neu
RBM26	5.06E-27	0.674216263	0.724	0.548	1.09E-22	BM-Neu
SIGLEC5	5.16E-27	1.529705739	0.288	0.116	1.11E-22	BM-Neu
IVNS1ABP	5.29E-27	0.623013152	0.749	0.561	1.14E-22	BM-Neu
SLC10A7	5.69E-27	1.151233567	0.422	0.232	1.22E-22	BM-Neu
PPP4C	6.42E-27	-0.931345548	0.496	0.648	1.38E-22	BM-Neu
ARF1	7.46E-27	-0.670785425	0.795	0.818	1.60E-22	BM-Neu
KAT6A	7.56E-27	0.544324085	0.835	0.637	1.62E-22	BM-Neu
VDAC2	8.83E-27	-1.155026956	0.374	0.547	1.90E-22	BM-Neu
SAMD8	8.88E-27	0.715283562	0.617	0.424	1.91E-22	BM-Neu
CNOT2	9.19E-27	0.522571212	0.831	0.65	1.98E-22	BM-Neu
PRKCE	9.95E-27	0.662991772	0.62	0.415	2.14E-22	BM-Neu
PTP4A1	1.07E-26	1.164056129	0.357	0.167	2.30E-22	BM-Neu
NDUFS7	1.11E-26	-1.082353463	0.457	0.606	2.38E-22	BM-Neu
CDH23	1.11E-26	0.702511797	0.574	0.353	2.39E-22	BM-Neu
GALNT7	1.13E-26	0.732646576	0.656	0.482	2.43E-22	BM-Neu
TNRC6A	1.19E-26	0.602217017	0.761	0.571	2.56E-22	BM-Neu
SRGAP1	1.28E-26	-2.162480658	0.057	0.198	2.74E-22	BM-Neu
TRAPPC12	1.36E-26	0.81354866	0.577	0.386	2.92E-22	BM-Neu
ICA1	1.38E-26	1.700198629	0.275	0.108	2.97E-22	BM-Neu
SLC9A8	1.50E-26	0.814689773	0.572	0.386	3.22E-22	BM-Neu
ITGA4	1.52E-26	-1.083971823	0.396	0.568	3.26E-22	BM-Neu
QPCT	1.52E-26	0.785467834	0.578	0.364	3.27E-22	BM-Neu
TDRD7	1.74E-26	0.767159525	0.584	0.379	3.74E-22	BM-Neu
SPATA13	1.75E-26	1.104842176	0.394	0.201	3.76E-22	BM-Neu
CEBPE	2.02E-26	1.906118749	0.216	0.067	4.34E-22	BM-Neu
MGAT5	2.07E-26	0.811060156	0.52	0.311	4.46E-22	BM-Neu
EFR3A	2.16E-26	0.573999984	0.748	0.569	4.64E-22	BM-Neu
LNPK	2.31E-26	0.965933716	0.539	0.353	4.96E-22	BM-Neu
FAM217B	2.37E-26	0.879927945	0.549	0.353	5.10E-22	BM-Neu
ATP2A3	2.39E-26	0.908809309	0.467	0.276	5.13E-22	BM-Neu
PCMTD1	2.47E-26	0.549555761	0.783	0.598	5.31E-22	BM-Neu
MICAL2	2.54E-26	0.64418827	0.627	0.413	5.45E-22	BM-Neu
OOEP	2.62E-26	1.471274582	0.298	0.124	5.63E-22	BM-Neu
COMMD7	2.70E-26	1.32500207	0.327	0.149	5.81E-22	BM-Neu
DDIAS	2.79E-26	1.524464605	0.261	0.096	6.00E-22	BM-Neu
ENO1	2.94E-26	-0.705096733	0.902	0.909	6.32E-22	BM-Neu
CPVL	3.18E-26	-1.151382955	0.503	0.636	6.84E-22	BM-Neu
RPL36A	3.28E-26	-0.810330915	0.805	0.852	7.05E-22	BM-Neu
SLC27A4	3.67E-26	1.083763311	0.425	0.245	7.88E-22	BM-Neu
SAMD9	3.83E-26	0.624383597	0.724	0.504	8.23E-22	BM-Neu
GLIPR1	4.80E-26	-0.704266146	0.823	0.834	1.03E-21	BM-Neu
STAT2	4.83E-26	0.645682087	0.768	0.598	1.04E-21	BM-Neu
SLC16A6	4.83E-26	0.738272424	0.611	0.409	1.04E-21	BM-Neu
AFF1	5.28E-26	0.703666017	0.728	0.539	1.13E-21	BM-Neu
GABARAP	6.22E-26	-1.442743966	0.757	0.842	1.34E-21	BM-Neu
ATXN7L1	6.23E-26	0.925880853	0.54	0.353	1.34E-21	BM-Neu
FHIT	6.59E-26	1.14511597	0.406	0.214	1.42E-21	BM-Neu
KRTCAP2	6.88E-26	-1.369841544	0.327	0.503	1.48E-21	BM-Neu
GIGYF2	7.18E-26	0.591312668	0.727	0.548	1.54E-21	BM-Neu
CEP192	7.71E-26	0.780787117	0.555	0.366	1.66E-21	BM-Neu
HNRNPDL	7.79E-26	-0.788747216	0.655	0.755	1.67E-21	BM-Neu
NEK7	8.38E-26	0.587367091	0.744	0.569	1.80E-21	BM-Neu
GNG7	8.76E-26	1.340523858	0.287	0.114	1.88E-21	BM-Neu
C1QC	8.77E-26	-6.721900909	0.011	0.107	1.88E-21	BM-Neu
IL18R1	9.12E-26	1.430924398	0.27	0.105	1.96E-21	BM-Neu
LINC02328	9.97E-26	1.294091764	0.351	0.168	2.14E-21	BM-Neu
TMA7	1.01E-25	-0.591454428	0.923	0.937	2.18E-21	BM-Neu
HDAC8	1.02E-25	0.81150573	0.592	0.401	2.20E-21	BM-Neu
TOMM7	1.12E-25	-0.700453446	0.849	0.864	2.40E-21	BM-Neu
EIF4EBP1	1.23E-25	-1.364779988	0.276	0.455	2.64E-21	BM-Neu
HSPD1	1.32E-25	-1.320921536	0.279	0.452	2.83E-21	BM-Neu
TNRC6C	1.36E-25	1.301375645	0.335	0.157	2.92E-21	BM-Neu
NBN	1.54E-25	0.6491778	0.712	0.526	3.30E-21	BM-Neu
SEMA4D	1.54E-25	0.70675042	0.659	0.48	3.31E-21	BM-Neu
MCL1	1.62E-25	-0.95232881	0.806	0.812	3.47E-21	BM-Neu
MINDY3	1.64E-25	1.000110867	0.462	0.276	3.53E-21	BM-Neu
SPECC1	2.01E-25	0.731320703	0.7	0.523	4.32E-21	BM-Neu
KLHL22	2.04E-25	1.303318919	0.322	0.147	4.38E-21	BM-Neu
CXCL2	2.22E-25	-4.53208333	0.02	0.125	4.78E-21	BM-Neu
KDM4B	2.24E-25	0.689116535	0.656	0.471	4.81E-21	BM-Neu
CHPT1	2.28E-25	0.717241592	0.673	0.514	4.89E-21	BM-Neu
DTNBP1	2.48E-25	0.852001423	0.533	0.339	5.33E-21	BM-Neu
ZNF609	2.50E-25	0.72755321	0.658	0.49	5.38E-21	BM-Neu
NHSL2	2.75E-25	0.662255381	0.672	0.5	5.91E-21	BM-Neu
FGGY	2.93E-25	1.180617343	0.373	0.188	6.29E-21	BM-Neu
TNFSF12	3.46E-25	-1.915282566	0.088	0.239	7.43E-21	BM-Neu
TSPAN4	3.53E-25	-2.763539503	0.028	0.141	7.59E-21	BM-Neu
TMEM87A	3.82E-25	0.684499881	0.68	0.504	8.22E-21	BM-Neu
STAM2	3.86E-25	0.699439339	0.604	0.413	8.29E-21	BM-Neu
NDUFB11	3.98E-25	-0.93933362	0.634	0.746	8.56E-21	BM-Neu
SMURF2	4.17E-25	0.873393616	0.56	0.378	8.95E-21	BM-Neu
FBL	4.52E-25	-1.586202143	0.204	0.373	9.71E-21	BM-Neu
DNMT3A	4.53E-25	1.036161789	0.416	0.228	9.73E-21	BM-Neu
ATP5PD	4.56E-25	-0.753147469	0.77	0.824	9.80E-21	BM-Neu
CREG1	4.69E-25	-1.065622158	0.518	0.627	1.01E-20	BM-Neu
DPY19L3	4.92E-25	1.233338434	0.355	0.18	1.06E-20	BM-Neu
RPTOR	4.93E-25	0.984526267	0.421	0.235	1.06E-20	BM-Neu
CHD9	4.93E-25	0.528455582	0.784	0.6	1.06E-20	BM-Neu
SYTL1	5.32E-25	0.892870466	0.44	0.249	1.14E-20	BM-Neu
CHCHD10	5.41E-25	-1.213355169	0.372	0.536	1.16E-20	BM-Neu
CSTB	5.50E-25	-0.626619284	0.87	0.891	1.18E-20	BM-Neu
JPX	5.53E-25	0.79990874	0.593	0.408	1.19E-20	BM-Neu
HSP90B1	5.99E-25	-1.262093477	0.512	0.636	1.29E-20	BM-Neu
SCFD2	6.68E-25	1.443822937	0.323	0.154	1.43E-20	BM-Neu
BRWD1	6.73E-25	0.579751093	0.68	0.5	1.45E-20	BM-Neu
SEC61B	7.10E-25	-0.7686222	0.714	0.786	1.53E-20	BM-Neu
TGFBI	7.50E-25	-1.451723601	0.243	0.413	1.61E-20	BM-Neu
C1QBP	7.71E-25	-1.311650399	0.25	0.424	1.66E-20	BM-Neu
FAM228B	7.80E-25	0.753071681	0.54	0.342	1.68E-20	BM-Neu
COX7B	8.32E-25	-0.733137265	0.747	0.798	1.79E-20	BM-Neu
TMEM260	8.35E-25	0.911388696	0.49	0.308	1.79E-20	BM-Neu
STX18	8.39E-25	0.859477457	0.536	0.357	1.80E-20	BM-Neu
MTMR6	8.46E-25	0.604259154	0.683	0.495	1.82E-20	BM-Neu
USP3-AS1	8.66E-25	0.86337027	0.455	0.254	1.86E-20	BM-Neu
CREB1	9.02E-25	0.529056201	0.783	0.585	1.94E-20	BM-Neu
HIVEP2	9.31E-25	0.888261636	0.498	0.3	2.00E-20	BM-Neu
PLD3	9.61E-25	-1.323100123	0.441	0.574	2.06E-20	BM-Neu
C1QB	9.92E-25	-6.28951797	0.02	0.122	2.13E-20	BM-Neu
RSRC1	9.93E-25	0.688587192	0.69	0.528	2.13E-20	BM-Neu
KLF10	9.93E-25	-1.295530678	0.196	0.375	2.13E-20	BM-Neu
AUP1	1.07E-24	-1.349350652	0.264	0.446	2.30E-20	BM-Neu
RPN1	1.18E-24	-1.193179872	0.495	0.613	2.54E-20	BM-Neu
CHIC2	1.21E-24	0.590833271	0.711	0.533	2.59E-20	BM-Neu
POLR2L	1.25E-24	-0.817632234	0.664	0.762	2.69E-20	BM-Neu
RHBDD1	1.32E-24	1.27397946	0.386	0.214	2.83E-20	BM-Neu
FCRL1	1.41E-24	1.49296546	0.19	0.054	3.03E-20	BM-Neu
DNPH1	1.41E-24	-2.570841659	0.052	0.178	3.04E-20	BM-Neu
KRIT1	1.48E-24	0.854837154	0.502	0.312	3.19E-20	BM-Neu
AFF2	1.51E-24	2.021860431	0.232	0.084	3.24E-20	BM-Neu
HCLS1	1.51E-24	-0.609493869	0.933	0.931	3.25E-20	BM-Neu
RSL1D1	1.52E-24	-1.13257292	0.459	0.587	3.27E-20	BM-Neu
CHCHD3	1.86E-24	0.649696421	0.645	0.457	3.99E-20	BM-Neu
PARP11	1.89E-24	0.997124313	0.437	0.255	4.06E-20	BM-Neu
TBC1D2B	2.19E-24	0.761483019	0.559	0.378	4.70E-20	BM-Neu
GAPT	2.28E-24	0.540069148	0.696	0.503	4.90E-20	BM-Neu
DBI	2.38E-24	-0.667720112	0.778	0.825	5.12E-20	BM-Neu
DDT	2.52E-24	0.727759769	0.622	0.441	5.40E-20	BM-Neu
BTBD10	2.73E-24	0.811588445	0.551	0.363	5.87E-20	BM-Neu
TECR	2.80E-24	-1.573006135	0.164	0.333	6.02E-20	BM-Neu
USP24	3.13E-24	0.625111341	0.66	0.487	6.73E-20	BM-Neu
SLC22A4	3.13E-24	1.088602341	0.379	0.198	6.73E-20	BM-Neu
ARHGEF3	3.48E-24	0.642658853	0.664	0.479	7.49E-20	BM-Neu
MS4A7	3.53E-24	-1.09314452	0.546	0.674	7.59E-20	BM-Neu
TYW1B	3.67E-24	1.124099819	0.351	0.18	7.88E-20	BM-Neu
OAS1	3.77E-24	0.519473704	0.796	0.607	8.09E-20	BM-Neu
ABI3	4.32E-24	-1.753963361	0.143	0.3	9.29E-20	BM-Neu
GPR84	4.34E-24	1.451661627	0.295	0.135	9.32E-20	BM-Neu
STAU2	4.76E-24	0.908860518	0.515	0.339	1.02E-19	BM-Neu
LCLAT1	5.06E-24	1.419638541	0.303	0.141	1.09E-19	BM-Neu
MARK2	5.11E-24	0.580250633	0.754	0.57	1.10E-19	BM-Neu
TIAM2	6.07E-24	1.062449011	0.398	0.217	1.30E-19	BM-Neu
FAM222B	6.14E-24	1.01816067	0.416	0.235	1.32E-19	BM-Neu
SFXN5	6.57E-24	0.967027994	0.458	0.283	1.41E-19	BM-Neu
FBXO42	6.83E-24	0.613742838	0.661	0.486	1.47E-19	BM-Neu
PIK3CG	7.07E-24	0.74575107	0.59	0.407	1.52E-19	BM-Neu
RREB1	7.13E-24	0.503806712	0.774	0.595	1.53E-19	BM-Neu
DPYD-AS1	7.29E-24	0.898272892	0.444	0.245	1.57E-19	BM-Neu
CYLD	7.33E-24	0.580531284	0.703	0.525	1.57E-19	BM-Neu
SUFU	7.41E-24	0.863982812	0.488	0.306	1.59E-19	BM-Neu
AKT1	7.50E-24	-1.445053814	0.119	0.281	1.61E-19	BM-Neu
TP53I11	7.61E-24	1.124845994	0.384	0.21	1.63E-19	BM-Neu
OLFM4	8.00E-24	-4.724030484	0.004	0.086	1.72E-19	BM-Neu
SMG6	8.09E-24	0.784065644	0.533	0.343	1.74E-19	BM-Neu
MYB	8.67E-24	1.801098861	0.196	0.059	1.86E-19	BM-Neu
PRELID1	8.87E-24	-0.698919372	0.717	0.789	1.91E-19	BM-Neu
SIL1	9.02E-24	0.684864042	0.641	0.47	1.94E-19	BM-Neu
CEACAM1	9.03E-24	1.721723268	0.234	0.088	1.94E-19	BM-Neu
SLC25A12	9.36E-24	1.088823977	0.41	0.236	2.01E-19	BM-Neu
NPLOC4	9.78E-24	0.693416475	0.6	0.432	2.10E-19	BM-Neu
OASL	1.13E-23	0.810126317	0.449	0.253	2.44E-19	BM-Neu
UCP2	1.14E-23	-1.093200285	0.532	0.66	2.46E-19	BM-Neu
HINT1	1.56E-23	-0.825132557	0.699	0.789	3.36E-19	BM-Neu
HECTD1	1.77E-23	0.534928943	0.757	0.592	3.80E-19	BM-Neu
CERS6	1.79E-23	0.67164698	0.673	0.516	3.85E-19	BM-Neu
TSPAN16	1.90E-23	1.424257849	0.245	0.092	4.09E-19	BM-Neu
TMC8	1.94E-23	0.811228404	0.455	0.273	4.17E-19	BM-Neu
C2CD5	1.96E-23	0.751632603	0.571	0.397	4.21E-19	BM-Neu
RNF138	2.01E-23	0.645747622	0.631	0.46	4.33E-19	BM-Neu
TNRC18	2.11E-23	0.546181419	0.775	0.62	4.52E-19	BM-Neu
E2F3	2.36E-23	0.567922627	0.757	0.585	5.06E-19	BM-Neu
PDE3B	2.44E-23	0.939599729	0.451	0.273	5.24E-19	BM-Neu
NR4A1	2.46E-23	-1.753577458	0.067	0.202	5.28E-19	BM-Neu
CCT2	2.64E-23	-1.562082755	0.147	0.308	5.68E-19	BM-Neu
HPGD	2.68E-23	-3.332668162	0.022	0.123	5.76E-19	BM-Neu
DGAT2	2.85E-23	0.920837996	0.398	0.213	6.12E-19	BM-Neu
UPP1	2.95E-23	-1.009920853	0.52	0.629	6.35E-19	BM-Neu
PTPN9	3.08E-23	0.792689018	0.548	0.378	6.62E-19	BM-Neu
ANKUB1	3.10E-23	0.565291845	0.53	0.307	6.67E-19	BM-Neu
PEX14	3.23E-23	1.029216163	0.448	0.276	6.94E-19	BM-Neu
ATG5	3.44E-23	0.720243185	0.601	0.417	7.39E-19	BM-Neu
DCP2	3.77E-23	0.502524771	0.831	0.697	8.11E-19	BM-Neu
NDUFA1	3.81E-23	-0.703135	0.819	0.858	8.18E-19	BM-Neu
DIS3L2	4.19E-23	0.940221614	0.448	0.268	9.00E-19	BM-Neu
SPRY1	4.42E-23	-4.027985424	0.014	0.106	9.49E-19	BM-Neu
CCDC146	4.57E-23	1.051279382	0.372	0.196	9.82E-19	BM-Neu
MTMR10	4.60E-23	0.679645371	0.611	0.43	9.88E-19	BM-Neu
MIB1	4.63E-23	0.837473268	0.543	0.368	9.94E-19	BM-Neu
ATP11C	5.19E-23	0.726167452	0.571	0.38	1.12E-18	BM-Neu
STK40	6.11E-23	0.61914509	0.652	0.46	1.31E-18	BM-Neu
UBL3	6.32E-23	0.612341007	0.707	0.544	1.36E-18	BM-Neu
SHLD1	6.32E-23	1.073779662	0.373	0.199	1.36E-18	BM-Neu
POM121	6.46E-23	0.784711961	0.534	0.363	1.39E-18	BM-Neu
METTL26	6.64E-23	-1.568836125	0.187	0.349	1.43E-18	BM-Neu
TRIQK	6.76E-23	0.849989905	0.587	0.431	1.45E-18	BM-Neu
ZNF358	6.94E-23	-3.307475742	0.007	0.089	1.49E-18	BM-Neu
HOXA10	7.20E-23	-4.924735775	0.001	0.075	1.55E-18	BM-Neu
MRPL34	7.24E-23	-1.367012441	0.222	0.388	1.56E-18	BM-Neu
MAP2K4	8.07E-23	0.715266502	0.569	0.382	1.73E-18	BM-Neu
THADA	8.31E-23	0.959365974	0.47	0.296	1.78E-18	BM-Neu
PIK3IP1	8.40E-23	-1.656848939	0.097	0.245	1.80E-18	BM-Neu
USP9X	9.23E-23	0.537733721	0.755	0.59	1.98E-18	BM-Neu
PANK2	9.26E-23	0.604192535	0.694	0.532	1.99E-18	BM-Neu
ATF3	1.07E-22	-2.187756293	0.04	0.156	2.30E-18	BM-Neu
DUS2	1.09E-22	0.914606624	0.419	0.239	2.35E-18	BM-Neu
ADK	1.10E-22	0.741780587	0.554	0.375	2.36E-18	BM-Neu
COX6B1	1.17E-22	-0.515525394	0.933	0.935	2.52E-18	BM-Neu
WDFY1	1.25E-22	0.726440317	0.603	0.43	2.68E-18	BM-Neu
IGKV3-20	1.25E-22	-8.525469804	0	0.07	2.69E-18	BM-Neu
EIF4A2	1.30E-22	-1.339793389	0.334	0.484	2.80E-18	BM-Neu
FCGRT	1.45E-22	-0.71994475	0.795	0.83	3.12E-18	BM-Neu
ALDH1A2	1.55E-22	0.855525232	0.381	0.197	3.34E-18	BM-Neu
TMEM144	1.64E-22	0.883106435	0.515	0.341	3.53E-18	BM-Neu
OST4	1.66E-22	-0.645073863	0.806	0.848	3.58E-18	BM-Neu
SDCCAG8	1.69E-22	0.648578414	0.649	0.487	3.63E-18	BM-Neu
SRGAP2B	1.81E-22	0.528818129	0.74	0.55	3.90E-18	BM-Neu
HSDL2	1.99E-22	0.809593199	0.554	0.381	4.28E-18	BM-Neu
TOMM5	2.01E-22	-1.915643465	0.107	0.251	4.31E-18	BM-Neu
RPL23	2.03E-22	-0.721456458	0.959	0.958	4.36E-18	BM-Neu
ZFYVE16	2.44E-22	0.549517842	0.729	0.544	5.24E-18	BM-Neu
LRCH1	2.56E-22	0.840766263	0.485	0.308	5.49E-18	BM-Neu
USP18	2.61E-22	1.151594413	0.331	0.165	5.61E-18	BM-Neu
HSD17B12	2.65E-22	0.828122845	0.582	0.431	5.69E-18	BM-Neu
TYW1	2.80E-22	1.004030838	0.41	0.244	6.02E-18	BM-Neu
CYC1	2.98E-22	-1.195264343	0.252	0.422	6.40E-18	BM-Neu
SKP1	3.01E-22	-0.685043163	0.708	0.776	6.46E-18	BM-Neu
PNPT1	3.05E-22	1.027673308	0.501	0.335	6.56E-18	BM-Neu
EXOC2	3.09E-22	0.894403664	0.466	0.289	6.64E-18	BM-Neu
SLC30A9	3.18E-22	0.764952145	0.544	0.376	6.84E-18	BM-Neu
SCCPDH	3.51E-22	1.023741691	0.404	0.236	7.54E-18	BM-Neu
HOXA9	3.65E-22	-3.834349747	0.007	0.088	7.84E-18	BM-Neu
PIKFYVE	3.72E-22	0.638346423	0.643	0.471	7.98E-18	BM-Neu
PPP1R16B	3.74E-22	1.540484601	0.222	0.08	8.03E-18	BM-Neu
FAM50A	3.91E-22	-1.217166373	0.255	0.424	8.41E-18	BM-Neu
ICAM2	4.01E-22	-1.47858451	0.131	0.284	8.62E-18	BM-Neu
COL6A3	4.43E-22	-7.369564713	0	0.068	9.52E-18	BM-Neu
ATP6AP1	4.75E-22	-0.974287578	0.415	0.577	1.02E-17	BM-Neu
DCP1A	5.04E-22	0.74044993	0.533	0.364	1.08E-17	BM-Neu
MORC3	5.08E-22	0.533801148	0.724	0.55	1.09E-17	BM-Neu
RIC1	5.27E-22	0.580657937	0.682	0.503	1.13E-17	BM-Neu
EEPD1	5.38E-22	0.93061887	0.414	0.234	1.16E-17	BM-Neu
PDCD6	5.58E-22	0.662511904	0.584	0.391	1.20E-17	BM-Neu
CNOT4	5.70E-22	0.558322422	0.721	0.567	1.22E-17	BM-Neu
CYCS	5.86E-22	-1.220794152	0.309	0.466	1.26E-17	BM-Neu
TMCO3	6.24E-22	0.65849117	0.615	0.44	1.34E-17	BM-Neu
UBB	6.34E-22	-0.758122569	0.708	0.794	1.36E-17	BM-Neu
CC2D2B	6.44E-22	1.195402372	0.318	0.157	1.38E-17	BM-Neu
MANF	6.50E-22	-1.926291539	0.073	0.203	1.40E-17	BM-Neu
RCOR3	6.65E-22	0.639033549	0.621	0.458	1.43E-17	BM-Neu
VPS45	7.15E-22	0.96935304	0.485	0.327	1.54E-17	BM-Neu
SLC31A2	7.53E-22	-0.89039388	0.358	0.527	1.62E-17	BM-Neu
CTDNEP1	7.57E-22	-0.9376698	0.429	0.575	1.63E-17	BM-Neu
TMEM168	7.61E-22	0.971343305	0.433	0.267	1.63E-17	BM-Neu
TOR1AIP1	7.61E-22	0.642791544	0.655	0.491	1.64E-17	BM-Neu
AQP9	7.92E-22	0.570778489	0.693	0.499	1.70E-17	BM-Neu
UBR4	8.05E-22	0.530605665	0.739	0.585	1.73E-17	BM-Neu
ATXN2	8.10E-22	0.594063261	0.685	0.523	1.74E-17	BM-Neu
CTTNBP2NL	8.38E-22	-1.861522293	0.041	0.155	1.80E-17	BM-Neu
INTS4	9.21E-22	0.977496019	0.416	0.248	1.98E-17	BM-Neu
CXCR2	9.63E-22	1.154277363	0.294	0.137	2.07E-17	BM-Neu
VAMP7	9.98E-22	1.258331496	0.291	0.136	2.14E-17	BM-Neu
CCDC26	1.19E-21	2.022837902	0.193	0.063	2.55E-17	BM-Neu
CRTC3	1.22E-21	0.662928574	0.563	0.381	2.61E-17	BM-Neu
SDC4	1.28E-21	-2.598088379	0.028	0.129	2.76E-17	BM-Neu
CRLS1	1.29E-21	0.83852701	0.481	0.303	2.78E-17	BM-Neu
CYB5A	1.35E-21	-2.186927845	0.048	0.164	2.89E-17	BM-Neu
COX6A1	1.40E-21	-0.634914682	0.783	0.835	3.01E-17	BM-Neu
RPL36AL	1.48E-21	-0.508051424	0.922	0.93	3.18E-17	BM-Neu
LMO4	1.49E-21	0.565679197	0.748	0.584	3.21E-17	BM-Neu
PIP5K1A	1.59E-21	0.813103511	0.537	0.379	3.41E-17	BM-Neu
ARID3B	1.77E-21	0.97239788	0.401	0.238	3.81E-17	BM-Neu
KIF16B	1.80E-21	0.871976232	0.431	0.258	3.87E-17	BM-Neu
TG	1.80E-21	1.101112781	0.296	0.136	3.87E-17	BM-Neu
TTBK2	1.84E-21	0.813153595	0.488	0.316	3.95E-17	BM-Neu
TANGO6	1.84E-21	0.882548783	0.447	0.271	3.96E-17	BM-Neu
ORM1	2.10E-21	1.737214385	0.21	0.076	4.51E-17	BM-Neu
PARP12	2.17E-21	0.765204755	0.506	0.329	4.65E-17	BM-Neu
DYNLL1	2.35E-21	-0.714661212	0.646	0.725	5.06E-17	BM-Neu
NDUFA4	2.38E-21	-0.674442814	0.808	0.849	5.11E-17	BM-Neu
ABAT	2.38E-21	1.099319955	0.377	0.21	5.11E-17	BM-Neu
REEP4	2.53E-21	-1.686476571	0.139	0.289	5.44E-17	BM-Neu
CDKN1A	2.68E-21	-1.105142194	0.169	0.334	5.77E-17	BM-Neu
PI4KA	2.70E-21	0.578542427	0.651	0.481	5.80E-17	BM-Neu
NDUFB4	2.93E-21	-0.899667565	0.518	0.638	6.30E-17	BM-Neu
CCDC93	3.19E-21	0.698669784	0.545	0.37	6.86E-17	BM-Neu
TUBGCP3	3.22E-21	0.633208343	0.606	0.446	6.92E-17	BM-Neu
AP5B1	3.24E-21	0.845954098	0.461	0.297	6.96E-17	BM-Neu
ANAPC11	3.50E-21	-0.917392709	0.492	0.629	7.52E-17	BM-Neu
SRRM2	3.62E-21	-0.590365631	0.855	0.859	7.78E-17	BM-Neu
MMP8	4.23E-21	-3.216368472	0.009	0.089	9.08E-17	BM-Neu
HNRNPAB	4.25E-21	-1.103297845	0.366	0.512	9.14E-17	BM-Neu
PARP1	4.36E-21	-1.57481805	0.157	0.308	9.37E-17	BM-Neu
BCAT1	4.47E-21	-1.862015845	0.093	0.228	9.61E-17	BM-Neu
PRIM2	4.75E-21	1.120948286	0.351	0.189	1.02E-16	BM-Neu
RABGAP1	4.80E-21	0.625086401	0.631	0.457	1.03E-16	BM-Neu
SLC25A13	4.92E-21	0.610700382	0.599	0.416	1.06E-16	BM-Neu
IER3	4.96E-21	-1.936751935	0.205	0.349	1.07E-16	BM-Neu
ORC2	5.28E-21	1.016075496	0.42	0.256	1.13E-16	BM-Neu
ARRB2	5.87E-21	-0.522972283	0.862	0.872	1.26E-16	BM-Neu
BTAF1	5.93E-21	0.668367203	0.597	0.445	1.27E-16	BM-Neu
TTC39C	6.20E-21	0.757043251	0.563	0.408	1.33E-16	BM-Neu
APP	6.61E-21	0.732388858	0.654	0.508	1.42E-16	BM-Neu
LSM7	6.77E-21	-1.033617099	0.413	0.569	1.45E-16	BM-Neu
FGF13	7.19E-21	2.293659873	0.15	0.038	1.54E-16	BM-Neu
SHMT1	7.20E-21	-2.766285658	0.019	0.108	1.55E-16	BM-Neu
ST6GAL1	7.45E-21	0.51629587	0.53	0.333	1.60E-16	BM-Neu
EHD1	7.53E-21	0.559146322	0.643	0.459	1.62E-16	BM-Neu
CXCL8	7.94E-21	-3.164435941	0.149	0.283	1.71E-16	BM-Neu
ABHD14B	8.09E-21	-1.817701414	0.08	0.21	1.74E-16	BM-Neu
EID1	8.22E-21	-0.728694766	0.703	0.762	1.77E-16	BM-Neu
R3HDM1	8.33E-21	0.888145776	0.51	0.357	1.79E-16	BM-Neu
OPA1	8.54E-21	0.652735528	0.608	0.449	1.84E-16	BM-Neu
CDC73	8.63E-21	0.573184873	0.694	0.54	1.86E-16	BM-Neu
TM9SF4	1.00E-20	0.537443017	0.649	0.468	2.16E-16	BM-Neu
TMEM147	1.01E-20	-1.321338611	0.211	0.376	2.17E-16	BM-Neu
USP48	1.02E-20	0.607094306	0.696	0.548	2.20E-16	BM-Neu
HSPH1	1.05E-20	-1.639080278	0.117	0.256	2.26E-16	BM-Neu
ATP5ME	1.08E-20	-0.640622537	0.804	0.836	2.32E-16	BM-Neu
WDR11	1.27E-20	0.732489871	0.603	0.458	2.72E-16	BM-Neu
RPL17	1.28E-20	-0.934856418	0.72	0.761	2.76E-16	BM-Neu
DCAF6	1.33E-20	0.707866616	0.572	0.399	2.85E-16	BM-Neu
PAPSS2	1.34E-20	-1.878021819	0.046	0.157	2.88E-16	BM-Neu
CCDC125	1.38E-20	1.218266912	0.331	0.176	2.96E-16	BM-Neu
DTX3L	1.39E-20	0.577428397	0.663	0.491	2.99E-16	BM-Neu
NOP10	1.46E-20	-0.531860139	0.793	0.84	3.15E-16	BM-Neu
SLC39A9	1.49E-20	0.859067463	0.479	0.319	3.20E-16	BM-Neu
IGHM	1.61E-20	-5.163415501	0.005	0.077	3.47E-16	BM-Neu
GRK5	1.78E-20	0.8729129	0.415	0.246	3.83E-16	BM-Neu
TRAPPC11	1.87E-20	0.729210252	0.581	0.425	4.02E-16	BM-Neu
ADORA3	1.93E-20	-5.401011182	0.001	0.067	4.15E-16	BM-Neu
UBA3	1.97E-20	0.521790142	0.706	0.548	4.23E-16	BM-Neu
MAP4K3	2.02E-20	0.898481364	0.45	0.283	4.34E-16	BM-Neu
ELP4	2.07E-20	1.046260384	0.42	0.264	4.45E-16	BM-Neu
TOMM20	2.11E-20	-0.966633059	0.532	0.63	4.53E-16	BM-Neu
EHBP1	2.12E-20	1.275159958	0.354	0.202	4.55E-16	BM-Neu
NMNAT1	2.13E-20	1.038615834	0.372	0.217	4.59E-16	BM-Neu
AZI2	2.14E-20	0.54872266	0.748	0.599	4.60E-16	BM-Neu
SBNO1	2.15E-20	0.580523371	0.622	0.463	4.61E-16	BM-Neu
CDK2AP1	2.15E-20	-1.700252348	0.102	0.239	4.61E-16	BM-Neu
NEK9	2.18E-20	0.763381567	0.489	0.34	4.69E-16	BM-Neu
KIF13B	2.30E-20	0.612695833	0.631	0.471	4.93E-16	BM-Neu
MINDY2	2.33E-20	0.703354288	0.533	0.357	5.02E-16	BM-Neu
PLBD1-AS1	2.41E-20	1.640659751	0.213	0.082	5.17E-16	BM-Neu
GALNT11	2.41E-20	0.80451016	0.447	0.28	5.18E-16	BM-Neu
NRBF2	2.60E-20	0.534511018	0.724	0.562	5.58E-16	BM-Neu
TRPM7	2.63E-20	0.595635256	0.638	0.474	5.65E-16	BM-Neu
SERPINF1	2.67E-20	-5.564371059	0.003	0.07	5.73E-16	BM-Neu
GPER1	2.67E-20	-6.468052794	0.001	0.064	5.73E-16	BM-Neu
CYP4F3	2.70E-20	1.356095251	0.264	0.121	5.81E-16	BM-Neu
COMT	2.83E-20	-0.930690858	0.476	0.605	6.09E-16	BM-Neu
MAP1LC3B	2.87E-20	-0.708001257	0.722	0.761	6.16E-16	BM-Neu
LINC02432	2.95E-20	-2.721156794	0.043	0.15	6.35E-16	BM-Neu
RANBP9	2.99E-20	0.738479711	0.555	0.403	6.42E-16	BM-Neu
TNFAIP3	3.10E-20	-1.702523647	0.339	0.472	6.67E-16	BM-Neu
POLK	3.45E-20	0.500072136	0.733	0.567	7.40E-16	BM-Neu
GMIP	3.64E-20	0.553865052	0.661	0.51	7.82E-16	BM-Neu
EDNRB	3.90E-20	-4.795535474	0.001	0.066	8.38E-16	BM-Neu
LRRC37B	3.92E-20	1.004177807	0.357	0.197	8.42E-16	BM-Neu
ATRN	4.01E-20	0.85452039	0.479	0.314	8.62E-16	BM-Neu
TIMM13	4.02E-20	-1.341483681	0.265	0.42	8.63E-16	BM-Neu
GLDN	4.03E-20	-3.145987299	0.01	0.087	8.66E-16	BM-Neu
CIB1	4.11E-20	-1.061390754	0.342	0.514	8.84E-16	BM-Neu
PDS5B	4.33E-20	0.507482497	0.745	0.585	9.29E-16	BM-Neu
CTSL	4.92E-20	-1.840155987	0.121	0.262	1.06E-15	BM-Neu
GPHN	5.42E-20	1.223409224	0.312	0.159	1.16E-15	BM-Neu
CDK2AP2	5.43E-20	-1.262910287	0.193	0.35	1.17E-15	BM-Neu
LCN2	5.46E-20	-2.080364491	0.027	0.123	1.17E-15	BM-Neu
SESN3	5.58E-20	0.855419538	0.518	0.355	1.20E-15	BM-Neu
SLC45A4	5.69E-20	1.175752606	0.309	0.159	1.22E-15	BM-Neu
TRIB1	6.06E-20	-1.630684415	0.071	0.195	1.30E-15	BM-Neu
RAB34	6.32E-20	-1.647760624	0.09	0.221	1.36E-15	BM-Neu
PPIP5K2	6.54E-20	0.533529501	0.716	0.568	1.41E-15	BM-Neu
STIM2	6.80E-20	0.748802997	0.501	0.338	1.46E-15	BM-Neu
TP53BP2	6.80E-20	0.67826844	0.569	0.404	1.46E-15	BM-Neu
IGFBP2	6.84E-20	-6.612266436	0	0.061	1.47E-15	BM-Neu
ARSB	7.02E-20	0.815060735	0.515	0.364	1.51E-15	BM-Neu
PLCB1	7.15E-20	1.078256104	0.433	0.284	1.54E-15	BM-Neu
SUCO	7.32E-20	0.749103836	0.533	0.377	1.57E-15	BM-Neu
WDR33	7.63E-20	0.534305924	0.685	0.523	1.64E-15	BM-Neu
FKBP4	8.19E-20	-2.173534687	0.04	0.143	1.76E-15	BM-Neu
FBP1	9.13E-20	-1.396338496	0.24	0.391	1.96E-15	BM-Neu
PRNP	9.20E-20	-1.27931384	0.267	0.41	1.98E-15	BM-Neu
GTF2F2	9.32E-20	0.621135495	0.634	0.484	2.00E-15	BM-Neu
NQO2	9.34E-20	0.541752217	0.681	0.54	2.01E-15	BM-Neu
SECTM1	1.03E-19	-0.948571216	0.276	0.44	2.22E-15	BM-Neu
SSBP2	1.05E-19	0.669428556	0.539	0.364	2.26E-15	BM-Neu
EPG5	1.06E-19	0.844107946	0.482	0.332	2.27E-15	BM-Neu
KCMF1	1.06E-19	0.528185818	0.688	0.528	2.28E-15	BM-Neu
AZIN1	1.14E-19	0.544145053	0.687	0.52	2.45E-15	BM-Neu
NUP58	1.18E-19	0.513894332	0.65	0.48	2.53E-15	BM-Neu
KIAA2026	1.21E-19	0.567583992	0.693	0.54	2.60E-15	BM-Neu
NT5C	1.30E-19	-1.694142611	0.11	0.245	2.80E-15	BM-Neu
RNH1	1.37E-19	-0.655654411	0.693	0.754	2.95E-15	BM-Neu
ZBED1	1.37E-19	1.28105792	0.261	0.121	2.95E-15	BM-Neu
CCT6A	1.44E-19	-0.993143979	0.371	0.522	3.10E-15	BM-Neu
RELL1	1.58E-19	0.569593773	0.613	0.449	3.40E-15	BM-Neu
BCL2	1.59E-19	1.297879998	0.27	0.128	3.41E-15	BM-Neu
TMEM258	1.76E-19	-0.770330976	0.704	0.765	3.78E-15	BM-Neu
DRAM1	1.83E-19	0.50281368	0.692	0.538	3.94E-15	BM-Neu
PLB1	1.85E-19	0.980156408	0.413	0.254	3.98E-15	BM-Neu
KLHL18	2.01E-19	0.572002773	0.638	0.47	4.32E-15	BM-Neu
HIP1	2.16E-19	0.63781403	0.557	0.395	4.63E-15	BM-Neu
ZZEF1	2.19E-19	0.519209566	0.669	0.509	4.70E-15	BM-Neu
GALM	2.22E-19	1.455232738	0.243	0.107	4.78E-15	BM-Neu
NAPA	2.24E-19	0.552810999	0.581	0.395	4.82E-15	BM-Neu
DUSP2	2.26E-19	-2.428266775	0.03	0.125	4.85E-15	BM-Neu
IGHG4	2.40E-19	-7.37182628	0	0.059	5.16E-15	BM-Neu
C18orf25	2.47E-19	0.778468355	0.475	0.319	5.31E-15	BM-Neu
SEMA6A-AS1	2.67E-19	1.553392081	0.216	0.086	5.74E-15	BM-Neu
TCP11L2	2.69E-19	0.791920108	0.452	0.287	5.78E-15	BM-Neu
LRBA	2.70E-19	0.846996152	0.446	0.283	5.79E-15	BM-Neu
ETS2	2.80E-19	-0.763983584	0.487	0.616	6.01E-15	BM-Neu
PRKAR2A	2.83E-19	0.622212148	0.655	0.499	6.08E-15	BM-Neu
CUL5	2.88E-19	0.567217143	0.652	0.49	6.20E-15	BM-Neu
PSMB1	2.93E-19	-0.679132402	0.652	0.73	6.29E-15	BM-Neu
LAPTM4A	2.95E-19	-0.75026498	0.53	0.643	6.34E-15	BM-Neu
GANC	3.13E-19	0.87290035	0.446	0.289	6.73E-15	BM-Neu
MNAT1	3.24E-19	0.998757594	0.36	0.205	6.95E-15	BM-Neu
HOPX	3.27E-19	-1.92364198	0.045	0.151	7.02E-15	BM-Neu
ULK4	3.39E-19	0.892114569	0.376	0.214	7.29E-15	BM-Neu
LRP3	3.45E-19	1.438145399	0.211	0.085	7.41E-15	BM-Neu
NRIP1	3.48E-19	0.61306179	0.669	0.514	7.49E-15	BM-Neu
NME3	3.51E-19	-1.355313135	0.19	0.342	7.55E-15	BM-Neu
GPR107	3.64E-19	0.75036008	0.484	0.323	7.83E-15	BM-Neu
MRPS21	3.70E-19	-0.961410097	0.449	0.585	7.95E-15	BM-Neu
ZNF654	3.81E-19	0.71264869	0.524	0.367	8.19E-15	BM-Neu
ARMH4	4.20E-19	1.126212651	0.306	0.158	9.03E-15	BM-Neu
GMCL1	4.46E-19	0.736465057	0.513	0.358	9.58E-15	BM-Neu
UBP1	4.52E-19	0.676992636	0.57	0.415	9.72E-15	BM-Neu
NCAM1	4.69E-19	-4.849668117	0.001	0.062	1.01E-14	BM-Neu
NDUFS8	4.69E-19	-0.989968136	0.371	0.52	1.01E-14	BM-Neu
MAF	4.77E-19	-2.17137198	0.113	0.242	1.02E-14	BM-Neu
CYBRD1	5.10E-19	-1.558243015	0.07	0.188	1.10E-14	BM-Neu
BRWD3	6.43E-19	0.58873009	0.64	0.489	1.38E-14	BM-Neu
FBXO28	6.58E-19	0.736033764	0.479	0.32	1.41E-14	BM-Neu
MCPH1	7.06E-19	0.798786905	0.469	0.308	1.52E-14	BM-Neu
NME1	7.24E-19	-2.010088605	0.06	0.172	1.56E-14	BM-Neu
MBOAT2	7.62E-19	1.519565294	0.21	0.083	1.64E-14	BM-Neu
CSF1R	7.82E-19	-1.17087156	0.378	0.504	1.68E-14	BM-Neu
AATF	7.86E-19	0.543057508	0.64	0.489	1.69E-14	BM-Neu
VPS37B	8.36E-19	0.70997889	0.506	0.349	1.80E-14	BM-Neu
HTRA1	8.42E-19	-6.404170312	0	0.057	1.81E-14	BM-Neu
ME1	8.60E-19	-1.6315173	0.045	0.15	1.85E-14	BM-Neu
RALGAPB	8.86E-19	0.621615284	0.586	0.426	1.90E-14	BM-Neu
RALGAPA1	9.24E-19	0.870652338	0.474	0.32	1.99E-14	BM-Neu
PIK3C3	9.75E-19	0.545532469	0.605	0.445	2.10E-14	BM-Neu
RANBP1	1.05E-18	-1.240831056	0.211	0.367	2.26E-14	BM-Neu
CLEC6A	1.08E-18	1.172892422	0.256	0.116	2.33E-14	BM-Neu
PGAP1	1.16E-18	1.71065477	0.201	0.079	2.49E-14	BM-Neu
ARHGAP12	1.16E-18	1.198902336	0.341	0.198	2.49E-14	BM-Neu
PA2G4	1.18E-18	-0.939412258	0.405	0.538	2.53E-14	BM-Neu
ARF5	1.20E-18	-0.951989148	0.506	0.643	2.58E-14	BM-Neu
FADS2	1.21E-18	-2.035768351	0.024	0.112	2.60E-14	BM-Neu
INO80D	1.22E-18	0.618605677	0.599	0.45	2.62E-14	BM-Neu
GRHPR	1.24E-18	-1.394090038	0.185	0.334	2.67E-14	BM-Neu
PRUNE2	1.36E-18	1.560571088	0.231	0.102	2.92E-14	BM-Neu
NIT2	1.38E-18	-2.051058839	0.045	0.147	2.96E-14	BM-Neu
GLCE	1.42E-18	0.842121932	0.443	0.284	3.04E-14	BM-Neu
TIMP4	1.58E-18	-6.190061328	0	0.056	3.39E-14	BM-Neu
DBNDD2	1.58E-18	-7.096904713	0	0.056	3.39E-14	BM-Neu
TMEM62	1.63E-18	0.952124561	0.401	0.254	3.50E-14	BM-Neu
AKR7A2	1.69E-18	-1.400415819	0.124	0.261	3.63E-14	BM-Neu
FUNDC2	1.75E-18	-1.269807634	0.2	0.351	3.77E-14	BM-Neu
SAP18	1.81E-18	-0.694321085	0.639	0.715	3.90E-14	BM-Neu
IP6K1	1.95E-18	0.663393542	0.53	0.374	4.20E-14	BM-Neu
SH3RF1	2.14E-18	0.959395535	0.303	0.158	4.60E-14	BM-Neu
RAB28	2.19E-18	0.92679858	0.417	0.265	4.70E-14	BM-Neu
PLEKHM1	2.25E-18	0.679796708	0.547	0.402	4.83E-14	BM-Neu
ZC3H6	2.25E-18	0.799341942	0.467	0.31	4.84E-14	BM-Neu
VPS50	2.28E-18	0.835786828	0.457	0.298	4.90E-14	BM-Neu
IRF5	2.29E-18	-1.290664278	0.234	0.383	4.92E-14	BM-Neu
SPNS3	2.32E-18	1.289601255	0.213	0.087	4.98E-14	BM-Neu
CSNK1G3	2.41E-18	0.721930198	0.548	0.397	5.18E-14	BM-Neu
YWHAQ	2.42E-18	-0.89233253	0.372	0.525	5.19E-14	BM-Neu
NINJ2	2.46E-18	0.669148605	0.473	0.314	5.30E-14	BM-Neu
FRAT2	2.73E-18	0.516462054	0.688	0.531	5.87E-14	BM-Neu
EIF3L	2.75E-18	-0.76207306	0.642	0.702	5.92E-14	BM-Neu
CLASRP	2.80E-18	0.677240267	0.532	0.378	6.03E-14	BM-Neu
EEF1G	2.94E-18	-2.371582403	0.079	0.193	6.31E-14	BM-Neu
PRKD2	2.95E-18	0.743377511	0.463	0.297	6.35E-14	BM-Neu
MTAP	3.26E-18	-1.894141916	0.044	0.146	7.00E-14	BM-Neu
ZNF33A	3.27E-18	0.646179096	0.554	0.399	7.03E-14	BM-Neu
PABPN1	3.28E-18	-1.095695913	0.383	0.521	7.04E-14	BM-Neu
OLFML2B	3.34E-18	-4.700611168	0.004	0.068	7.18E-14	BM-Neu
TMOD1	3.71E-18	-4.860762363	0.002	0.062	7.97E-14	BM-Neu
NUTM2A-AS1	3.73E-18	0.550573535	0.592	0.417	8.01E-14	BM-Neu
PDK3	3.89E-18	0.733734036	0.449	0.304	8.36E-14	BM-Neu
KRT10	3.89E-18	-1.204226017	0.234	0.379	8.36E-14	BM-Neu
RRAS	4.57E-18	-1.229466857	0.196	0.342	9.82E-14	BM-Neu
PPFIA1	4.70E-18	0.504327941	0.711	0.56	1.01E-13	BM-Neu
LINC00968	4.74E-18	1.364347484	0.25	0.12	1.02E-13	BM-Neu
AKAP17A	5.15E-18	1.031513237	0.3	0.157	1.11E-13	BM-Neu
ECI2	5.92E-18	-1.70700354	0.037	0.134	1.27E-13	BM-Neu
TNFAIP2	5.95E-18	-0.790054468	0.689	0.758	1.28E-13	BM-Neu
VCAN-AS1	6.12E-18	0.740162113	0.378	0.216	1.32E-13	BM-Neu
SLC44A2	6.33E-18	0.693909597	0.47	0.302	1.36E-13	BM-Neu
ABL1	6.37E-18	0.974589005	0.404	0.257	1.37E-13	BM-Neu
TRAPPC10	6.63E-18	0.529440175	0.64	0.489	1.42E-13	BM-Neu
MSI2	6.81E-18	0.816765852	0.467	0.326	1.46E-13	BM-Neu
TBC1D2	6.85E-18	0.525171721	0.599	0.436	1.47E-13	BM-Neu
HMGB2	7.76E-18	-0.92931303	0.787	0.791	1.67E-13	BM-Neu
ATP5MC1	7.98E-18	-1.271116216	0.276	0.42	1.71E-13	BM-Neu
LIN52	8.04E-18	1.322683386	0.294	0.16	1.73E-13	BM-Neu
FBXW11	8.23E-18	0.549561354	0.629	0.488	1.77E-13	BM-Neu
TBC1D23	8.43E-18	0.700350282	0.512	0.366	1.81E-13	BM-Neu
TMEM72-AS1	8.65E-18	1.077656847	0.277	0.137	1.86E-13	BM-Neu
ATRAID	9.22E-18	-1.018968367	0.294	0.447	1.98E-13	BM-Neu
GK5	9.68E-18	0.788284166	0.437	0.285	2.08E-13	BM-Neu
NUP50-DT	1.00E-17	0.90440118	0.38	0.232	2.15E-13	BM-Neu
CCL3	1.05E-17	-1.385213783	0.102	0.226	2.26E-13	BM-Neu
REX1BD	1.07E-17	-1.118538796	0.319	0.464	2.29E-13	BM-Neu
CACNA2D3	1.07E-17	1.500661172	0.213	0.091	2.29E-13	BM-Neu
SORBS3	1.13E-17	-3.477020616	0.01	0.08	2.43E-13	BM-Neu
RPRD1A	1.13E-17	0.674255517	0.512	0.362	2.44E-13	BM-Neu
ZDHHC2	1.14E-17	0.604342255	0.493	0.341	2.46E-13	BM-Neu
MSL2	1.16E-17	0.554729933	0.545	0.398	2.48E-13	BM-Neu
BTRC	1.19E-17	0.937984928	0.369	0.217	2.56E-13	BM-Neu
RTL8C	1.19E-17	-1.231165358	0.156	0.297	2.57E-13	BM-Neu
TIMM10	1.29E-17	-1.353983376	0.168	0.309	2.77E-13	BM-Neu
ANKRD13A	1.29E-17	0.514932451	0.668	0.512	2.78E-13	BM-Neu
SPAST	1.30E-17	0.569611406	0.592	0.442	2.79E-13	BM-Neu
ANG	1.35E-17	-1.891885567	0.055	0.159	2.91E-13	BM-Neu
ZNF592	1.35E-17	0.590829892	0.593	0.444	2.91E-13	BM-Neu
ADAM28	1.41E-17	0.757222216	0.33	0.182	3.04E-13	BM-Neu
CA1	1.47E-17	-5.554188437	0.001	0.055	3.16E-13	BM-Neu
AP2M1	1.49E-17	-0.813168397	0.534	0.634	3.20E-13	BM-Neu
ZNFX1	1.55E-17	0.50470747	0.643	0.492	3.32E-13	BM-Neu
ZNF780B	1.58E-17	1.187271499	0.257	0.127	3.40E-13	BM-Neu
ZEB1	1.63E-17	1.453760932	0.19	0.074	3.51E-13	BM-Neu
RNF187	1.71E-17	-1.424091045	0.133	0.264	3.68E-13	BM-Neu
PGM1	1.85E-17	1.080736947	0.315	0.176	3.97E-13	BM-Neu
TAF2	1.88E-17	0.75927957	0.496	0.357	4.05E-13	BM-Neu
SENP2	1.94E-17	0.767422298	0.435	0.286	4.18E-13	BM-Neu
MS4A6A	1.95E-17	-0.544136103	0.972	0.945	4.19E-13	BM-Neu
PDCL3	2.29E-17	-1.642886092	0.088	0.208	4.92E-13	BM-Neu
PALLD	2.35E-17	-1.982820326	0.036	0.128	5.06E-13	BM-Neu
TRIR	2.37E-17	-0.599112583	0.775	0.795	5.10E-13	BM-Neu
CLIP4	2.39E-17	-1.027255249	0.15	0.293	5.14E-13	BM-Neu
GALNT3	2.67E-17	1.008620355	0.307	0.166	5.74E-13	BM-Neu
IREB2	2.68E-17	0.551069847	0.661	0.507	5.77E-13	BM-Neu
MTMR1	2.70E-17	1.006725878	0.324	0.183	5.79E-13	BM-Neu
FOXJ3	2.98E-17	0.592084383	0.588	0.43	6.39E-13	BM-Neu
TOMM22	2.99E-17	-1.206628371	0.285	0.427	6.42E-13	BM-Neu
GPATCH2L	3.10E-17	0.517069665	0.652	0.511	6.66E-13	BM-Neu
CDK8	3.22E-17	0.944767619	0.372	0.228	6.93E-13	BM-Neu
PDE4B	3.27E-17	0.766849476	0.557	0.401	7.03E-13	BM-Neu
TEX14	3.30E-17	0.909724731	0.323	0.177	7.10E-13	BM-Neu
DPM3	3.41E-17	-1.323997633	0.222	0.367	7.33E-13	BM-Neu
ABCC1	3.51E-17	0.723726399	0.488	0.343	7.54E-13	BM-Neu
AUH	3.53E-17	1.017318742	0.361	0.222	7.58E-13	BM-Neu
AP1G1	3.56E-17	0.526728327	0.658	0.512	7.66E-13	BM-Neu
MED27	3.68E-17	0.892029726	0.401	0.251	7.90E-13	BM-Neu
PPA2	3.69E-17	0.659871267	0.533	0.386	7.93E-13	BM-Neu
C3AR1	3.70E-17	-0.794519484	0.481	0.599	7.95E-13	BM-Neu
CERK	3.74E-17	0.575845316	0.541	0.402	8.03E-13	BM-Neu
MAU2	3.89E-17	0.578724702	0.545	0.398	8.37E-13	BM-Neu
CLEC11A	4.08E-17	-1.312131752	0.071	0.183	8.77E-13	BM-Neu
UQCC2	4.14E-17	-1.440983849	0.108	0.233	8.90E-13	BM-Neu
SOCS3	4.46E-17	-1.370849482	0.142	0.275	9.58E-13	BM-Neu
COMMD1	4.91E-17	0.708814684	0.584	0.448	1.05E-12	BM-Neu
CD83	5.00E-17	-0.905281081	0.184	0.332	1.07E-12	BM-Neu
MRPS26	5.19E-17	-1.495737499	0.094	0.214	1.12E-12	BM-Neu
TRAPPC6A	5.40E-17	-2.001918927	0.099	0.216	1.16E-12	BM-Neu
SLC25A3	5.46E-17	-0.558310489	0.813	0.835	1.17E-12	BM-Neu
SUPT20H	5.49E-17	0.52923434	0.588	0.438	1.18E-12	BM-Neu
DHCR24	5.53E-17	-2.329816388	0.024	0.105	1.19E-12	BM-Neu
ZNF721	5.53E-17	0.679916915	0.491	0.337	1.19E-12	BM-Neu
TRMT1	6.15E-17	-1.308438919	0.166	0.304	1.32E-12	BM-Neu
GALK1	6.25E-17	-1.216905899	0.175	0.317	1.34E-12	BM-Neu
LINC00662	6.30E-17	1.034226494	0.305	0.167	1.35E-12	BM-Neu
ZYX	6.42E-17	-0.552264329	0.912	0.896	1.38E-12	BM-Neu
SRM	6.44E-17	-1.493777377	0.095	0.215	1.38E-12	BM-Neu
MINK1	6.59E-17	0.698192522	0.468	0.324	1.42E-12	BM-Neu
INO80	6.83E-17	0.659330019	0.553	0.415	1.47E-12	BM-Neu
BANF1	6.94E-17	-1.10568436	0.308	0.453	1.49E-12	BM-Neu
UQCR10	7.04E-17	-0.595768272	0.774	0.818	1.51E-12	BM-Neu
DLEU7	7.13E-17	0.905927892	0.315	0.173	1.53E-12	BM-Neu
WWOX	7.30E-17	1.015420575	0.329	0.183	1.57E-12	BM-Neu
ARFGEF2	7.47E-17	0.722874219	0.5	0.352	1.60E-12	BM-Neu
ADGRE3	7.62E-17	1.366236107	0.224	0.101	1.64E-12	BM-Neu
GRAMD1A	8.41E-17	0.655527139	0.544	0.395	1.81E-12	BM-Neu
MAT2A	8.43E-17	-1.319845577	0.222	0.36	1.81E-12	BM-Neu
ZFAND5	8.44E-17	-0.807579514	0.81	0.79	1.81E-12	BM-Neu
ADCY3	9.27E-17	1.079601313	0.277	0.144	1.99E-12	BM-Neu
PCED1B	9.28E-17	1.240168879	0.251	0.121	1.99E-12	BM-Neu
CXCL3	9.40E-17	-6.046367085	0.003	0.059	2.02E-12	BM-Neu
C4orf48	1.08E-16	-0.677834225	0.682	0.769	2.32E-12	BM-Neu
ATP2C1	1.12E-16	0.755554362	0.481	0.339	2.41E-12	BM-Neu
TCHP	1.13E-16	0.635211839	0.524	0.372	2.42E-12	BM-Neu
PRMT1	1.17E-16	-1.467117516	0.108	0.23	2.51E-12	BM-Neu
LRSAM1	1.19E-16	0.827120244	0.395	0.248	2.56E-12	BM-Neu
ABCC6	1.24E-16	1.616385751	0.167	0.061	2.65E-12	BM-Neu
CCDC170	1.24E-16	0.899215253	0.365	0.217	2.67E-12	BM-Neu
GSTM1	1.25E-16	-7.309290804	0	0.05	2.69E-12	BM-Neu
IGKV1-5	1.25E-16	-7.244625062	0	0.05	2.69E-12	BM-Neu
CAVIN3	1.25E-16	-6.352531114	0	0.05	2.69E-12	BM-Neu
OVCA2	1.25E-16	-6.664072469	0	0.05	2.69E-12	BM-Neu
INPP5A	1.28E-16	0.735903626	0.412	0.258	2.76E-12	BM-Neu
EMC4	1.36E-16	-1.100709747	0.207	0.353	2.93E-12	BM-Neu
CAMK1	1.38E-16	-1.317483352	0.157	0.287	2.96E-12	BM-Neu
DHX57	1.38E-16	0.699423045	0.471	0.325	2.97E-12	BM-Neu
ECH1	1.47E-16	-0.940398552	0.369	0.505	3.15E-12	BM-Neu
SLC17A5	1.47E-16	0.768555308	0.463	0.317	3.15E-12	BM-Neu
ITGB1	1.51E-16	-0.574791733	0.685	0.724	3.23E-12	BM-Neu
RETREG1	1.54E-16	1.065095054	0.234	0.109	3.31E-12	BM-Neu
HNRNPA0	1.57E-16	-1.017101921	0.316	0.455	3.38E-12	BM-Neu
LRG1	1.71E-16	1.115778933	0.273	0.142	3.67E-12	BM-Neu
DPP7	1.71E-16	-1.107140607	0.261	0.403	3.68E-12	BM-Neu
UQCRC1	1.75E-16	-0.916002147	0.517	0.621	3.76E-12	BM-Neu
DDIT4L	1.79E-16	2.249014497	0.115	0.028	3.84E-12	BM-Neu
MPZL3	1.93E-16	1.239466533	0.257	0.132	4.14E-12	BM-Neu
HAL	2.13E-16	0.969136236	0.363	0.226	4.59E-12	BM-Neu
ZFP36L2	2.15E-16	-0.651759563	0.914	0.892	4.61E-12	BM-Neu
ZFP36L1	2.16E-16	-0.715341595	0.624	0.739	4.64E-12	BM-Neu
DCAF5	2.21E-16	0.625587174	0.557	0.416	4.75E-12	BM-Neu
FZD1	2.25E-16	-4.063307867	0.004	0.06	4.84E-12	BM-Neu
MIEN1	2.32E-16	-1.166860089	0.274	0.414	5.00E-12	BM-Neu
IGHA2	2.34E-16	-6.574297909	0	0.049	5.02E-12	BM-Neu
MRPL24	2.54E-16	-2.101516786	0.049	0.143	5.46E-12	BM-Neu
ALYREF	2.57E-16	-1.284112687	0.19	0.326	5.53E-12	BM-Neu
MMP9	2.63E-16	-1.305005078	0.065	0.172	5.65E-12	BM-Neu
TTN-AS1	2.91E-16	0.790275432	0.434	0.285	6.25E-12	BM-Neu
BCR	2.93E-16	0.814241956	0.382	0.238	6.30E-12	BM-Neu
SLC39A8	2.98E-16	0.74811155	0.461	0.312	6.40E-12	BM-Neu
BBS9	3.11E-16	1.141131514	0.274	0.144	6.67E-12	BM-Neu
NAXE	3.15E-16	-1.562764586	0.097	0.213	6.76E-12	BM-Neu
GFOD2	3.25E-16	1.153173216	0.276	0.147	6.99E-12	BM-Neu
PCBD1	3.35E-16	-1.476897572	0.108	0.228	7.21E-12	BM-Neu
C15orf61	3.57E-16	-1.846103335	0.067	0.17	7.68E-12	BM-Neu
CBR1	3.65E-16	-1.43812373	0.1	0.217	7.83E-12	BM-Neu
SEC22A	3.65E-16	0.947344478	0.334	0.192	7.85E-12	BM-Neu
SRPRB	3.69E-16	-2.402009457	0.031	0.115	7.93E-12	BM-Neu
TNFAIP6	3.78E-16	0.906732603	0.459	0.318	8.13E-12	BM-Neu
PSMB3	3.87E-16	-0.574154511	0.808	0.836	8.31E-12	BM-Neu
PQBP1	3.94E-16	-1.185313895	0.193	0.331	8.46E-12	BM-Neu
KLHDC10	3.98E-16	0.723283	0.487	0.339	8.55E-12	BM-Neu
IMPDH2	4.05E-16	-1.808043066	0.065	0.168	8.71E-12	BM-Neu
SNHG7	4.07E-16	-1.355897291	0.27	0.408	8.75E-12	BM-Neu
INTS9	4.27E-16	0.866119978	0.328	0.189	9.18E-12	BM-Neu
FAM193A	4.32E-16	0.59088836	0.564	0.418	9.29E-12	BM-Neu
RBFOX2	4.41E-16	1.01879915	0.279	0.146	9.48E-12	BM-Neu
AHCY	4.51E-16	-1.901955497	0.054	0.151	9.69E-12	BM-Neu
CDKN2C	4.52E-16	-3.059209195	0.01	0.075	9.71E-12	BM-Neu
SRSF2	4.56E-16	-0.736189334	0.506	0.61	9.79E-12	BM-Neu
CDKN2B	4.76E-16	-2.483827472	0.019	0.093	1.02E-11	BM-Neu
UBN1	4.78E-16	0.523245818	0.661	0.523	1.03E-11	BM-Neu
GPATCH2	4.88E-16	0.818501848	0.396	0.256	1.05E-11	BM-Neu
OSTC	4.89E-16	-1.00177076	0.285	0.423	1.05E-11	BM-Neu
SRP72	4.91E-16	-0.742840587	0.48	0.591	1.05E-11	BM-Neu
SHMT2	5.12E-16	-1.55302886	0.08	0.191	1.10E-11	BM-Neu
WDR25	5.30E-16	1.11578799	0.267	0.138	1.14E-11	BM-Neu
EIF3A	5.50E-16	-0.518610332	0.818	0.835	1.18E-11	BM-Neu
TNFSF8	5.69E-16	0.728650168	0.378	0.231	1.22E-11	BM-Neu
SNRPB	5.70E-16	-0.7517074	0.495	0.61	1.22E-11	BM-Neu
CCDC149	5.78E-16	-1.46921545	0.04	0.13	1.24E-11	BM-Neu
NBDY	5.83E-16	-1.333021863	0.102	0.219	1.25E-11	BM-Neu
AGPS	5.95E-16	0.53940569	0.599	0.452	1.28E-11	BM-Neu
DDX24	6.21E-16	-0.906362122	0.407	0.532	1.33E-11	BM-Neu
TAX1BP3	6.43E-16	-1.567367034	0.091	0.205	1.38E-11	BM-Neu
TRIP4	6.90E-16	0.702311971	0.491	0.356	1.48E-11	BM-Neu
ARL6IP1	7.36E-16	-1.07293884	0.381	0.498	1.58E-11	BM-Neu
ZNRF2	7.84E-16	0.801513684	0.489	0.355	1.69E-11	BM-Neu
ST13	7.91E-16	-0.818185403	0.506	0.608	1.70E-11	BM-Neu
PEPD	8.00E-16	-1.120899646	0.231	0.364	1.72E-11	BM-Neu
TEX22	8.03E-16	1.263477922	0.193	0.081	1.73E-11	BM-Neu
IGLV2-11	8.13E-16	-7.149873999	0	0.048	1.75E-11	BM-Neu
ERN1	8.25E-16	0.734379589	0.408	0.267	1.77E-11	BM-Neu
CD1C	8.25E-16	-5.229267966	0.005	0.062	1.77E-11	BM-Neu
ANKRD13C	8.32E-16	0.873249691	0.393	0.254	1.79E-11	BM-Neu
KRCC1	8.36E-16	0.611723108	0.569	0.426	1.80E-11	BM-Neu
PHYH	8.63E-16	-2.208908259	0.032	0.115	1.85E-11	BM-Neu
COA4	8.93E-16	-1.271310775	0.139	0.268	1.92E-11	BM-Neu
UBA6	9.00E-16	0.516174512	0.628	0.487	1.93E-11	BM-Neu
CNST	9.26E-16	0.624121095	0.505	0.362	1.99E-11	BM-Neu
ITPRIP	9.50E-16	0.570197751	0.555	0.412	2.04E-11	BM-Neu
DDX21	9.53E-16	-0.634241259	0.607	0.697	2.05E-11	BM-Neu
REPS1	9.97E-16	0.66868503	0.463	0.313	2.14E-11	BM-Neu
TRIM7	1.01E-15	-2.870961486	0.013	0.078	2.16E-11	BM-Neu
IRF2BPL	1.02E-15	-1.448127425	0.104	0.222	2.19E-11	BM-Neu
RBM38	1.07E-15	0.808231855	0.363	0.225	2.29E-11	BM-Neu
HS2ST1	1.07E-15	0.79481831	0.41	0.27	2.30E-11	BM-Neu
OXA1L	1.10E-15	-0.977095336	0.386	0.506	2.35E-11	BM-Neu
MRPS34	1.13E-15	-1.0400982	0.364	0.491	2.43E-11	BM-Neu
CITED2	1.17E-15	-1.645082116	0.295	0.408	2.51E-11	BM-Neu
RAD23A	1.18E-15	-0.927432581	0.378	0.503	2.53E-11	BM-Neu
RNF181	1.19E-15	-0.704581246	0.549	0.669	2.57E-11	BM-Neu
SLC24A4	1.23E-15	0.671882786	0.535	0.393	2.64E-11	BM-Neu
ARRDC4	1.24E-15	-1.357711611	0.088	0.2	2.67E-11	BM-Neu
ZER1	1.27E-15	0.787085737	0.376	0.239	2.73E-11	BM-Neu
TMEM14C	1.28E-15	-1.139654397	0.284	0.421	2.75E-11	BM-Neu
TGIF1	1.35E-15	-1.557368856	0.058	0.158	2.91E-11	BM-Neu
HGSNAT	1.36E-15	0.615779603	0.538	0.402	2.92E-11	BM-Neu
KLF4	1.38E-15	-0.949823365	0.473	0.564	2.97E-11	BM-Neu
OVCH1-AS1	1.46E-15	1.795458097	0.165	0.063	3.13E-11	BM-Neu
PRKCH	1.49E-15	-1.835465727	0.036	0.121	3.19E-11	BM-Neu
YEATS2	1.50E-15	0.672021246	0.464	0.325	3.23E-11	BM-Neu
FIS1	1.51E-15	-0.836172391	0.473	0.597	3.23E-11	BM-Neu
SLC38A9	1.52E-15	0.785811388	0.423	0.28	3.27E-11	BM-Neu
INTS6	1.66E-15	0.516930846	0.661	0.522	3.56E-11	BM-Neu
TEN1	1.88E-15	1.280355131	0.219	0.103	4.05E-11	BM-Neu
MBTD1	1.90E-15	0.63528621	0.488	0.339	4.08E-11	BM-Neu
ZNF586	1.91E-15	0.806868744	0.37	0.238	4.10E-11	BM-Neu
HBA1	1.96E-15	-1.423695692	0.051	0.145	4.21E-11	BM-Neu
PARK7	1.98E-15	-0.645162654	0.642	0.703	4.25E-11	BM-Neu
ATP2B1-AS1	1.98E-15	-0.933120987	0.487	0.579	4.26E-11	BM-Neu
YPEL3	2.07E-15	-0.894905834	0.449	0.575	4.44E-11	BM-Neu
GTF3A	2.09E-15	-0.85229115	0.477	0.582	4.49E-11	BM-Neu
RPS20	2.15E-15	-0.650246648	0.963	0.959	4.63E-11	BM-Neu
SETDB1	2.15E-15	0.644458824	0.496	0.357	4.63E-11	BM-Neu
HEBP1	2.24E-15	-1.28135231	0.198	0.327	4.82E-11	BM-Neu
TRA2B	2.29E-15	-0.913762149	0.637	0.696	4.93E-11	BM-Neu
ETFDH	2.38E-15	0.887174929	0.39	0.261	5.11E-11	BM-Neu
CTBP1	2.39E-15	-1.0173114	0.306	0.447	5.14E-11	BM-Neu
PPM1K	2.43E-15	0.858143188	0.387	0.249	5.21E-11	BM-Neu
NUDCD2	2.45E-15	-1.422671615	0.103	0.218	5.26E-11	BM-Neu
ATP5PF	2.56E-15	-0.620053655	0.677	0.735	5.51E-11	BM-Neu
CCNH	2.60E-15	0.51505141	0.701	0.574	5.59E-11	BM-Neu
PUF60	2.68E-15	-1.046882425	0.207	0.343	5.75E-11	BM-Neu
LHFPL6	2.75E-15	-5.362176791	0.001	0.05	5.90E-11	BM-Neu
ERCC6L2	2.79E-15	0.698722495	0.428	0.29	6.00E-11	BM-Neu
DAD1	2.86E-15	-0.866144182	0.497	0.603	6.14E-11	BM-Neu
COX7A2	2.89E-15	-0.575910302	0.759	0.812	6.20E-11	BM-Neu
SP140	2.91E-15	0.724177567	0.36	0.214	6.26E-11	BM-Neu
AQR	2.96E-15	0.604000633	0.556	0.434	6.35E-11	BM-Neu
VRK2	2.98E-15	0.525899068	0.587	0.434	6.40E-11	BM-Neu
PARVB	3.10E-15	-1.212003513	0.127	0.252	6.65E-11	BM-Neu
SLC6A16	3.17E-15	1.420958701	0.163	0.062	6.80E-11	BM-Neu
TRMT112	3.17E-15	-0.865994458	0.451	0.567	6.81E-11	BM-Neu
IER2	3.40E-15	-0.972398455	0.814	0.793	7.31E-11	BM-Neu
NAA16	3.59E-15	0.878452546	0.378	0.248	7.71E-11	BM-Neu
EIF4A3	3.73E-15	-1.238525096	0.249	0.383	8.01E-11	BM-Neu
AIP	3.77E-15	-1.055680253	0.236	0.373	8.09E-11	BM-Neu
ATP5PO	3.77E-15	-0.786338898	0.565	0.641	8.09E-11	BM-Neu
PIK3CD-AS2	3.80E-15	1.161320822	0.224	0.107	8.17E-11	BM-Neu
NOB1	3.81E-15	-1.509750121	0.085	0.194	8.19E-11	BM-Neu
TMEM35B	3.83E-15	-6.101288742	0.001	0.048	8.23E-11	BM-Neu
ZCCHC24	3.92E-15	1.472942489	0.209	0.099	8.42E-11	BM-Neu
LONP2	4.02E-15	0.509860535	0.614	0.485	8.63E-11	BM-Neu
IFI35	4.08E-15	0.547231683	0.546	0.393	8.76E-11	BM-Neu
INPP5B	4.30E-15	0.909125916	0.357	0.228	9.23E-11	BM-Neu
IL2RG	4.47E-15	0.536944372	0.474	0.323	9.61E-11	BM-Neu
PLK3	4.49E-15	-1.357798089	0.121	0.236	9.64E-11	BM-Neu
RIPK1	4.52E-15	0.678243243	0.47	0.332	9.72E-11	BM-Neu
ZNF169	4.66E-15	1.017855596	0.269	0.143	1.00E-10	BM-Neu
LTF	5.01E-15	-0.950096451	0.064	0.165	1.08E-10	BM-Neu
MXI1	5.14E-15	0.595138129	0.516	0.378	1.10E-10	BM-Neu
NAPRT	5.25E-15	-1.009347594	0.315	0.445	1.13E-10	BM-Neu
RAB4A	5.26E-15	-0.99968771	0.206	0.342	1.13E-10	BM-Neu
UXT	5.32E-15	-0.77619681	0.551	0.645	1.14E-10	BM-Neu
NEDD8	5.43E-15	-0.556105094	0.721	0.762	1.17E-10	BM-Neu
RPAP2	5.49E-15	0.892331253	0.351	0.217	1.18E-10	BM-Neu
RAB11B	5.59E-15	-0.966990385	0.241	0.384	1.20E-10	BM-Neu
[truncated: 8,470 more rows]
